# Supplementary material for: The effect of dietary lipid quality in early life on serum LysoPC(18:2) levels and their association with adult blood glucose levels in intrauterine growth restricted rats
Source: Nutr Metab (Lond). 2021 Nov 27;18:101. doi: 10.1186/s12986-021-00614-8 (PMC8627018; doi:10.1186/s12986-021-00614-8)
Supplement: Supplementary file 2 — Additional file 2. Metabolite levels per sample at PN42 and PN98 in all groups. [file 12986_2021_614_MOESM2_ESM.xlsx]

## Sheet: Raw Data Export
Concentration µM				Additional file 2: Metabolite levels per sample at PN42 and PN98 in all groups.
Plate Bar Code	Sample Bar Code	Sample Type	Sample Identification	Collection Date	Species	Material	OP	Org. Info	Plate Production No.	Group	Time	Animal Name	Plate Note	Well Position	Sample Volume	Run Number	Injection Number	Measurement Time	C0	C10	C10:1	C10:2	C12	C12-DC	C12:1	C14	C14:1	C14:1-OH	C14:2	C14:2-OH	C16	C16-OH	C16:1	C16:1-OH	C16:2	C16:2-OH	C18	C18:1	C18:1-OH	C18:2	C2	C3	C3-DC (C4-OH)	C3-OH	C3:1	C4	C4:1	C5	C5-DC (C6-OH)
																		Class	acylcarnitines	acylcarnitines	acylcarnitines	acylcarnitines	acylcarnitines	acylcarnitines	acylcarnitines	acylcarnitines	acylcarnitines	acylcarnitines	acylcarnitines	acylcarnitines	acylcarnitines	acylcarnitines	acylcarnitines	acylcarnitines	acylcarnitines	acylcarnitines	acylcarnitines	acylcarnitines	acylcarnitines	acylcarnitines	acylcarnitines	acylcarnitines	acylcarnitines	acylcarnitines	acylcarnitines	acylcarnitines	acylcarnitines	acylcarnitines	acylcarnitines
																		Bio ID	C00318	C03299	C02301	C02301		C02301	C02301		C02301	C02301	C02301	C02301	C02990	C02301		C02301	C02301	C02301			C02301		C02571	C03017		C02301	C02301	C02862	C02301
																			C00487
																		LOD (calc.) 1007671526/1 [µM]	0.000	0.000	0.000	0.000	0.000	0.000	0.000	0.000	0.000	0.000	0.000	0.000	0.000	0.000	0.000	0.000	0.000	0.000	0.000	0.000	0.000	0.000	0.000	0.000	0.000	0.000	0.000	0.000	0.000	0.000	0.000
																		LOD (calc.) 1007671531/1 [µM]	3.83	0.391	0.350	0.092	0.082	0.168	0.230	0.075	0.048	0.033	0.064	0.026	0.028	0.022	0.070	0.021	0.019	0.048	0.032	0.048	0.029	0.012	0.470	0.119	0.098	0.301	0.087	0.114	0.096	0.150	0.080
																		LOD (calc.) 1007671564/1 [µM]	0.000	0.000	0.000	0.000	0.000	0.000	0.000	0.000	0.000	0.000	0.000	0.000	0.000	0.000	0.000	0.000	0.000	0.000	0.000	0.000	0.000	0.000	0.000	0.000	0.000	0.000	0.000	0.000	0.000	0.000	0.000
																		LOD (calc.) 1007671545/1 [µM]	0.000	0.000	0.000	0.000	0.000	0.000	0.000	0.000	0.000	0.000	0.000	0.000	0.000	0.000	0.000	0.000	0.000	0.000	0.000	0.000	0.000	0.000	0.000	0.000	0.000	0.000	0.000	0.000	0.000	0.000	0.000
																		LOD (calc.) 1007671579/1 [µM]	3.20	0.140	0.174	0.054	0.078	0.170	0.171	0.055	0.016	0.017	0.016	0.013	0.017	0.009	0.062	0.018	0.011	0.041	0.019	0.045	0.029	0.013	0.369	0.050	0.085	0.309	0.053	0.044	0.041	0.086	0.059
																		LOD (calc.) 1007671550/1 [µM]	3.07	0.126	0.131	0.052	0.095	0.161	0.149	0.056	0.016	0.018	0.013	0.018	0.017	0.010	0.059	0.013	0.012	0.054	0.016	0.047	0.038	0.011	0.322	0.031	0.050	0.042	0.042	0.041	0.041	0.073	0.046
1007671526-1	10000001	Blank				no sample to pipette	KIT2-0-2						{Run 1007671526-1 approved}	1	10	1	3 (+)	2013.12.19 08:39:09
1007671526-1	1007665462	Sample	11		mouse	serum	KIT2-0-2			NOP-CLM	PN42	DAN 08B	{Run 1007671526-1 approved}	2	10	1	1 (+)	2013.12.19 09:59:05
1007671526-1	20000616	Standard L6	KIT2 Cal6	2009.01.01		calibrators	KIT2-0-2						{Run 1007671526-1 approved}	3	10	1	1 (+)	2013.12.19 11:19:01
1007671526-1	1007665361	Sample	1		mouse	serum	KIT2-0-2			LIG-CLM	PN42	DAN 06B	{Run 1007671526-1 approved}	4	10	1	1 (+)	2013.12.19 11:48:56
1007671526-1	1007665114	Sample	71		mouse	serum	KIT2-0-2			NOP-CLM	PN42	DAN 35B	{Run 1007671526-1 approved}	5	10	1	1 (+)	2013.12.19 13:08:47
1007671526-1	1007665394	Sample	4		mouse	serum	KIT2-0-2			LIG-CLM	PN42	DAN 06E	{Run 1007671526-1 approved}	6	10	1	1 (+)	2013.12.19 14:18:46
1007671526-1	1007665186	Sample	78		mouse	serum	KIT2-0-2			NOP-CLM	PN42	DAN 36D	{Run 1007671526-1 approved}	8	10	1	1 (+)	2013.12.19 16:38:31
1007671526-1	11000002	Zero Sample	PBS	2008.10.24		water based zero samples	KIT2-0-2						{Run 1007671526-1 approved}	13	10	1	1 (+)	2013.12.19 08:49:05
1007671526-1	1007665690	Sample	34		mouse	serum	KIT2-0-2			NOP-CTRL	PN42	DAN 17E	{Run 1007671526-1 approved}	14	10	1	1 (+)	2013.12.19 10:09:05
1007671526-1	1007665129	Sample	72		mouse	serum	KIT2-0-2			NOP-CLM	PN42	DAN 35C	{Run 1007671526-1 approved}	16	10	1	1 (+)	2013.12.19 11:58:58
1007671526-1	1007665008	Sample	60		mouse	serum	KIT2-0-2			NOP-CTRL	PN42	DAN 27F	{Run 1007671526-1 approved}	17	10	1	1 (+)	2013.12.19 13:18:47
1007671526-1	1007665046	Sample	64		mouse	serum	KIT2-0-2			LIG-CLM	PN42	DAN 33E	{Run 1007671526-1 approved}	18	10	1	1 (+)	2013.12.19 14:28:46
1007671526-1	1007665458	Sample	10		mouse	serum	KIT2-0-2			SOP-CLM	PN42	DAN 07F	{Run 1007671526-1 approved}	19	10	1	1 (+)	2013.12.19 15:38:35
1007671526-1	1007664818	Sample	41		mouse	serum	KIT2-0-2			LIG-CTRL	PN42	DAN 24B	{Run 1007671526-1 approved}	20	10	1	1 (+)	2013.12.19 16:48:32
1007671526-1	1007665651	Sample	30		mouse	serum	KIT2-0-2			SOP-CTRL	PN42	DAN 16F	{Run 1007671526-1 approved}	21	10	1	1 (+)	2013.12.19 17:48:24
1007671526-1	1007665579	Sample	22		mouse	serum	KIT2-0-2			LIG-CTRL	PN42	DAN 15C	{Run 1007671526-1 approved}	23	10	1	1 (+)	2013.12.19 19:57:55
1007671526-1	1007665609	Sample	25		mouse	serum	KIT2-0-2			LIG-CTRL	PN42	DAN 15F	{Run 1007671526-1 approved}	24	10	1	1 (+)	2013.12.19 20:57:52
1007671526-1	11000002	Zero Sample	PBS	2008.10.24		water based zero samples	KIT2-0-2						{Run 1007671526-1 approved}	25	10	1	1 (+)	2013.12.19 08:59:06
1007671526-1	20000617	Standard L7	KIT2 Cal7	2009.01.01		calibrators	KIT2-0-2						{Run 1007671526-1 approved}	26	10	1	1 (+)	2013.12.19 10:19:05
1007671526-1	1007665065	Sample	66		mouse	serum	KIT2-0-2			SOP-CLM	PN42	DAN 34B	{Run 1007671526-1 approved}	28	10	1	1 (+)	2013.12.19 12:08:53
1007671526-1	1007665191	Sample	79		mouse	serum	KIT2-0-2			NOP-CLM	PN42	DAN 36E	{Run 1007671526-1 approved}	30	10	1	1 (+)	2013.12.19 14:38:44
1007671526-1	1007665424	Sample	7		mouse	serum	KIT2-0-2			SOP-CLM	PN42	DAN 07C	{Run 1007671526-1 approved}	31	10	1	1 (+)	2013.12.19 15:48:39
1007671526-1	1007664875	Sample	47		mouse	serum	KIT2-0-2			SOP-CTRL	PN42	DAN 25C	{Run 1007671526-1 approved}	32	10	1	1 (+)	2013.12.19 16:58:28
1007671526-1	1007665099	Sample	69		mouse	serum	KIT2-0-2			SOP-CLM	PN42	DAN 34E	{Run 1007671526-1 approved}	33	10	1	1 (+)	2013.12.19 17:58:19
1007671526-1	1007665148	Sample	74		mouse	serum	KIT2-0-2			NOP-CLM	PN42	DAN 35E	{Run 1007671526-1 approved}	34	10	1	1 (+)	2013.12.19 18:58:07
1007671526-1	1007664861	Sample	46		mouse	serum	KIT2-0-2			SOP-CTRL	PN42	DAN 25B	{Run 1007671526-1 approved}	35	10	1	1 (+)	2013.12.19 20:07:58
1007671526-1	11000002	Zero Sample	PBS	2008.10.24		water based zero samples	KIT2-0-2						{Run 1007671526-1 approved}	37	10	1	1 (+)	2013.12.19 09:09:08
1007671526-1	290393	QC Level 1	KIT2-MD01 QC1	2010.11.01	human	plasma	KIT2-0-2	4034 KIT2					{Run 1007671526-1 approved}	38	10	1	1 (+)	2013.12.19 10:29:04
1007671526-1	1007664792	Sample	39		mouse	serum	KIT2-0-2			NOP-CTRL	PN42	DAN 18E	{Run 1007671526-1 approved}	41	10	1	1 (+)	2013.12.19 13:28:50
1007671526-1	1007664856	Sample	45		mouse	serum	KIT2-0-2			LIG-CTRL	PN42	DAN 24F	{Run 1007671526-1 approved}	42	10	1	1 (+)	2013.12.19 14:48:41
1007671526-1	1007664924	Sample	52		mouse	serum	KIT2-0-2			NOP-CTRL	PN42	DAN 26C	{Run 1007671526-1 approved}	43	10	1	1 (+)	2013.12.19 15:58:38
1007671526-1	1007665133	Sample	73		mouse	serum	KIT2-0-2			NOP-CLM	PN42	DAN 35D	{Run 1007671526-1 approved}	44	10	1	1 (+)	2013.12.19 17:08:29
1007671526-1	1007665477	Sample	12		mouse	serum	KIT2-0-2			NOP-CLM	PN42	DAN 08C	{Run 1007671526-1 approved}	45	10	1	1 (+)	2013.12.19 18:08:21
1007671526-1	1007664905	Sample	50		mouse	serum	KIT2-0-2			SOP-CTRL	PN42	DAN 25F	{Run 1007671526-1 approved}	46	10	1	1 (+)	2013.12.19 19:08:05
1007671526-1	1007665511	Sample	16		mouse	serum	KIT2-0-2			NOP-CLM	PN42	DAN 09B	{Run 1007671526-1 approved}	48	10	1	1 (+)	2013.12.19 21:17:51
1007671526-1	20000611	Standard L1	KIT2 Cal1	2009.01.01		calibrators	KIT2-0-2						{Run 1007671526-1 approved}	49	10	1	1 (+)	2013.12.19 09:19:09
1007671526-1	290401	QC Level 2	KIT2-MD01 QC2	2010.11.01	human	plasma	KIT2-0-2	4034 KIT2					{Run 1007671526-1 approved}	50	10	1	1 (+)	2013.12.19 10:39:04
1007671526-1	1007665012	Sample	61		mouse	serum	KIT2-0-2			LIG-CLM	PN42	DAN 33B	{Run 1007671526-1 approved}	53	10	1	1 (+)	2013.12.19 13:38:49
1007671526-1	1007665027	Sample	62		mouse	serum	KIT2-0-2			LIG-CLM	PN42	DAN 33C	{Run 1007671526-1 approved}	54	10	1	1 (+)	2013.12.19 14:58:43
1007671526-1	1007665647	Sample	29		mouse	serum	KIT2-0-2			SOP-CTRL	PN42	DAN 16E	{Run 1007671526-1 approved}	55	10	1	1 (+)	2013.12.19 16:08:34
1007671526-1	1007665167	Sample	76		mouse	serum	KIT2-0-2			NOP-CLM	PN42	DAN 36B	{Run 1007671526-1 approved}	56	10	1	1 (+)	2013.12.19 17:18:25
1007671526-1	1007664822	Sample	42		mouse	serum	KIT2-0-2			LIG-CTRL	PN42	DAN 24C	{Run 1007671526-1 approved}	58	10	1	1 (+)	2013.12.19 19:18:04
1007671526-1	1007665375	Sample	2		mouse	serum	KIT2-0-2			LIG-CLM	PN42	DAN 06C	{Run 1007671526-1 approved}	59	10	1	1 (+)	2013.12.19 20:17:57
1007671526-1	1007665598	Sample	24		mouse	serum	KIT2-0-2			LIG-CTRL	PN42	DAN 15E	{Run 1007671526-1 approved}	60	10	1	1 (+)	2013.12.19 21:27:47
1007671526-1	1007665031	Sample	63		mouse	serum	KIT2-0-2			LIG-CLM	PN42	DAN 33D	{Run 1007671526-1 approved}	61	10	1	1 (+)	2013.12.19 09:29:05
1007671526-1	290415	QC Level 3	KIT2-MD01 QC3	2010.11.01	human	plasma	KIT2-0-2	4034 KIT2					{Run 1007671526-1 approved}	62	10	1	1 (+)	2013.12.19 10:49:05
1007671526-1	1007664981	Sample	58		mouse	serum	KIT2-0-2			NOP-CTRL	PN42	DAN 27D	{Run 1007671526-1 approved}	64	10	1	1 (+)	2013.12.19 12:38:52
1007671526-1	1007665632	Sample	28		mouse	serum	KIT2-0-2			SOP-CTRL	PN42	DAN 16D	{Run 1007671526-1 approved}	65	10	1	1 (+)	2013.12.19 13:48:49
1007671526-1	1007665171	Sample	77		mouse	serum	KIT2-0-2			NOP-CLM	PN42	DAN 36C	{Run 1007671526-1 approved}	66	10	1	1 (+)	2013.12.19 15:08:42
1007671526-1	1007665701	Sample	35		mouse	serum	KIT2-0-2			NOP-CTRL	PN42	DAN 17F	{Run 1007671526-1 approved}	69	10	1	1 (+)	2013.12.19 18:28:16
1007671526-1	1007664803	Sample	40		mouse	serum	KIT2-0-2			NOP-CTRL	PN42	DAN 18F	{Run 1007671526-1 approved}	70	10	1	1 (+)	2013.12.19 19:27:59
1007671526-1	1007665526	Sample	17		mouse	serum	KIT2-0-2			NOP-CLM	PN42	DAN 09C	{Run 1007671526-1 approved}	71	10	1	1 (+)	2013.12.19 20:27:56
1007671526-1	1007665545	Sample	19		mouse	serum	KIT2-0-2			NOP-CLM	PN42	DAN 09E	{Run 1007671526-1 approved}	72	10	1	1 (+)	2013.12.19 21:37:49
1007671526-1	20000613	Standard L3	KIT2 Cal3	2009.01.01		calibrators	KIT2-0-2						{Run 1007671526-1 approved}	73	10	1	1 (+)	2013.12.19 09:39:07
1007671526-1	20000615	Standard L5	KIT2 Cal5	2009.01.01		calibrators	KIT2-0-2						{Run 1007671526-1 approved}	74	10	1	1 (+)	2013.12.19 10:59:04
1007671526-1	1007665100	Sample	70		mouse	serum	KIT2-0-2			SOP-CLM	PN42	DAN 34F	{Run 1007671526-1 approved}	75	10	1	1 (+)	2013.12.19 11:29:01
1007671526-1	1007665507	Sample	15		mouse	serum	KIT2-0-2			NOP-CLM	PN42	DAN 08F	{Run 1007671526-1 approved}	77	10	1	1 (+)	2013.12.19 13:58:44
1007671526-1	1007665084	Sample	68		mouse	serum	KIT2-0-2			SOP-CLM	PN42	DAN 34D	{Run 1007671526-1 approved}	78	10	1	1 (+)	2013.12.19 15:18:38
1007671526-1	1007665443	Sample	9		mouse	serum	KIT2-0-2			SOP-CLM	PN42	DAN 07E	{Run 1007671526-1 approved}	79	10	1	1 (+)	2013.12.19 16:28:34
1007671526-1	1007665201	Sample	80		mouse	serum	KIT2-0-2			NOP-CLM	PN42	DAN 36F	{Run 1007671526-1 approved}	80	10	1	1 (+)	2013.12.19 17:28:22
1007671526-1	1007665531	Sample	18		mouse	serum	KIT2-0-2			NOP-CLM	PN42	DAN 09D	{Run 1007671526-1 approved}	81	10	1	1 (+)	2013.12.19 18:38:14
1007671526-1	1007665405	Sample	5		mouse	serum	KIT2-0-2			LIG-CLM	PN42	DAN 06F	{Run 1007671526-1 approved}	82	10	1	1 (+)	2013.12.19 19:38:00
1007671526-1	1007665496	Sample	14		mouse	serum	KIT2-0-2			NOP-CLM	PN42	DAN 08E	{Run 1007671526-1 approved}	83	10	1	1 (+)	2013.12.19 20:37:54
1007671526-1	20000614	Standard L4	KIT2 Cal4	2009.01.01		calibrators	KIT2-0-2						{Run 1007671526-1 approved}	85	10	1	1 (+)	2013.12.19 09:49:06
1007671526-1	20000612	Standard L2	KIT2 Cal2	2009.01.01		calibrators	KIT2-0-2						{Run 1007671526-1 approved}	86	10	1	1 (+)	2013.12.19 11:09:02
1007671526-1	1007665070	Sample	67		mouse	serum	KIT2-0-2			SOP-CLM	PN42	DAN 34C	{Run 1007671526-1 approved}	87	10	1	1 (+)	2013.12.19 11:39:01
1007671526-1	1007665152	Sample	75		mouse	serum	KIT2-0-2			NOP-CLM	PN42	DAN 35F	{Run 1007671526-1 approved}	88	10	1	1 (+)	2013.12.19 12:58:51
1007671526-1	1007664841	Sample	44		mouse	serum	KIT2-0-2			LIG-CTRL	PN42	DAN 24E	{Run 1007671526-1 approved}	89	10	1	1 (+)	2013.12.19 14:08:46
1007671526-1	1007665685	Sample	33		mouse	serum	KIT2-0-2			NOP-CTRL	PN42	DAN 17D	{Run 1007671526-1 approved}	90	10	1	1 (+)	2013.12.19 15:28:40
1007671526-1	1007664880	Sample	48		mouse	serum	KIT2-0-2			SOP-CTRL	PN42	DAN 25D	{Run 1007671526-1 approved}	92	10	1	1 (+)	2013.12.19 17:38:25
1007671526-1	1007665734	Sample	38		mouse	serum	KIT2-0-2			NOP-CTRL	PN42	DAN 18D	{Run 1007671526-1 approved}	95	10	1	1 (+)	2013.12.19 20:47:52
1007671531-1	10000001	Blank				no sample to pipette	KIT3-0-2						{Run 1007671531-1 approved}	1	10	1	3 (+) | 3 (-)	2013.12.21 00:05:46 | 2013.12.21 00:02:24	0	0	0	0	0	0	0	0	0	0	0	0	0	0	0	0	0	0	0	0	0	0	0	0	0	0	0	0	0	0	0
1007671531-1	1007665462	Sample	11		mouse	serum	KIT3-0-2			NOP-CLM	PN42	DAN 08B	{Run 1007671531-1 approved}	2	10	1	1 (+) | 1 (-)	2013.12.21 00:40:18 | 2013.12.21 00:36:55	49.2557	0.0892935	0.0881997	0.0391187	0.0610814	0.0492613	0.0721866	0.0594804	0.0730126	0.014239	0.0246636	0.0140788	0.197521	0.0113013	0.0485283	0.010396	0.00657697	0.016648	0.0555624	0.16446	0.0192259	0.0225646	11.9309	0.542511	0.0727711	0.0817472	0.018559	0.372661	0.0249903	0.243477	0.0221725
1007671531-1	1007665361	Sample	1		mouse	serum	KIT3-0-2			LIG-CLM	PN42	DAN 06B	{Run 1007671531-1 approved}	4	10	1	1 (+) | 1 (-)	2013.12.21 01:28:44 | 2013.12.21 01:25:23	42.5785	0.0813015	0.102316	0.0296909	0.0785478	0.0521894	0.076245	0.0931479	0.083112	0.0169736	0.016741	0.011438	0.230918	0.0116162	0.0530279	0.0148893	0.00759064	0.016741	0.0615857	0.223048	0.0293414	0.0332536	15.4929	0.639512	0.0883892	0.076812	0.0166842	0.524784	0.0225932	0.215302	0.0250128
1007671531-1	1007665114	Sample	71		mouse	serum	KIT3-0-2			NOP-CLM	PN42	DAN 35B	{Run 1007671531-1 approved}	5	10	1	1 (+) | 1 (-)	2013.12.21 02:24:14 | 2013.12.21 02:20:49	50.0728	0.0819371	0.095921	0.0305747	0.0824318	0.0476281	0.0703218	0.118479	0.0834509	0.0174763	0.0181016	0.0121034	0.331675	0.0135151	0.0684585	0.0172525	0.00717638	0.0176732	0.0690681	0.279516	0.0286076	0.0369168	13.0807	0.649391	0.119945	0.0866256	0.0166028	0.392213	0.0249975	0.251668	0.0287795
1007671531-1	1007665394	Sample	4		mouse	serum	KIT3-0-2			LIG-CLM	PN42	DAN 06E	{Run 1007671531-1 approved}	6	10	1	1 (+) | 1 (-)	2013.12.21 03:12:35 | 2013.12.21 03:09:14	49.8408	0.0709052	0.104022	0.0360422	0.0719867	0.0519592	0.0790554	0.113094	0.0819762	0.0153173	0.0222206	0.0115981	0.278739	0.0136614	0.0625523	0.0143596	0.00747914	0.0127904	0.0660881	0.235774	0.0233792	0.0329434	5.48292	0.422269	0.0841325	0.0932341	0.0144058	0.296677	0.0201312	0.135901	0.0238947
1007671531-1	1007665186	Sample	78		mouse	serum	KIT3-0-2			NOP-CLM	PN42	DAN 36D	{Run 1007671531-1 approved}	8	10	1	1 (+) | 1 (-)	2013.12.21 04:49:29 | 2013.12.21 04:46:07	48.5113	0.0882951	0.0984978	0.0294606	0.0868955	0.0504067	0.0772646	0.122646	0.081485	0.0191924	0.0124684	0.00945519	0.305115	0.0137047	0.053854	0.0177099	0.0100786	0.019326	0.0829735	0.281252	0.0300008	0.0394687	17.4846	0.653137	0.101629	0.0940913	0.014024	0.294269	0.0204446	0.169404	0.0202516
1007671531-1	11000002	Zero Sample	PBS	2008.10.24		water based zero samples	KIT3-0-2						{Run 1007671531-1 approved}	13	10	1	1 (+) | 1 (-)	2013.12.21 00:12:39 | 2013.12.21 00:09:20	1.27823	0.0851331	0.0974946	0.0296755	0.0238196	0.0558491	0.0727259	0.0250682	0.0160869	0.0108971	0.0214986	0.00777611	0.00931515	0.00726463	0.0206412	0.00562711	0.00617514	0.014523	0.0111093	0.0151901	0.00961203	0.00415655	0.133543	0.0219571	0.0207493	0.0921648	0.0232887	0.0244276	0.0195166	0.033779	0.015869
1007671531-1	1007665690	Sample	34		mouse	serum	KIT3-0-2			NOP-CTRL	PN42	DAN 17E	{Run 1007671531-1 approved}	14	10	1	1 (+) | 1 (-)	2013.12.21 00:47:13 | 2013.12.21 00:43:51	38.3554	0.0750865	0.0768866	0.0351338	0.068487	0.0474718	0.0625012	0.0875107	0.0541872	0.0156473	0.020497	0.0104437	0.198501	0.0117506	0.0480435	0.0117736	0.00624671	0.0175689	0.0525996	0.202872	0.0205229	0.028667	7.76669	0.375763	0.0697278	0.0797372	0.0167051	0.353992	0.022494	0.186377	0.0226241
1007671531-1	1007665129	Sample	72		mouse	serum	KIT3-0-2			NOP-CLM	PN42	DAN 35C	{Run 1007671531-1 approved}	16	10	1	1 (+) | 1 (-)	2013.12.21 01:35:41 | 2013.12.21 01:32:16	38.4985	0.069253	0.0991211	0.0301196	0.0731274	0.053715	0.0736112	0.0983485	0.0762603	0.0146221	0.0157098	0.00877053	0.258154	0.0142055	0.0603285	0.0148423	0.00713208	0.0129148	0.0604754	0.21624	0.0228497	0.0268949	11.936	0.444599	0.0941966	0.0844174	0.0162312	0.308565	0.0206868	0.202164	0.0201389
1007671531-1	1007665008	Sample	60		mouse	serum	KIT3-0-2			NOP-CTRL	PN42	DAN 27F	{Run 1007671531-1 approved}	17	10	1	1 (+) | 1 (-)	2013.12.21 02:31:07 | 2013.12.21 02:27:48	37.9827	0.0757992	0.0819134	0.0278607	0.0809697	0.0496962	0.0669488	0.114531	0.0914957	0.0115011	0.0175141	0.0109715	0.287211	0.012787	0.0714686	0.0133285	0.00714655	0.0120787	0.0781374	0.218998	0.024141	0.0248055	11.3666	0.263114	0.0978561	0.0860986	0.0142329	0.416377	0.0219495	0.12362	0.0273171
1007671531-1	1007665046	Sample	64		mouse	serum	KIT3-0-2			LIG-CLM	PN42	DAN 33E	{Run 1007671531-1 approved}	18	10	1	1 (+) | 1 (-)	2013.12.21 03:19:31 | 2013.12.21 03:16:08	43.0689	0.0810152	0.0749411	0.0296122	0.100866	0.0475241	0.0657444	0.164468	0.108549	0.0206756	0.0262584	0.0131807	0.379072	0.0192975	0.0859179	0.0192636	0.00978254	0.0169907	0.110833	0.332655	0.0346223	0.050826	14.1776	0.516821	0.126408	0.0907377	0.0144	0.474845	0.0190222	0.229409	0.0276178
1007671531-1	1007665458	Sample	10		mouse	serum	KIT3-0-2			SOP-CLM	PN42	DAN 07F	{Run 1007671531-1 approved}	19	10	1	1 (+) | 1 (-)	2013.12.21 04:07:57 | 2013.12.21 04:04:34	44.4902	0.0774981	0.0884191	0.0270454	0.0681656	0.0489178	0.0657525	0.08587	0.081309	0.013307	0.0128082	0.00718034	0.263409	0.0110925	0.0562329	0.0119376	0.00863581	0.0129052	0.0707733	0.228333	0.0212158	0.0287544	11.114	0.326586	0.0925319	0.0844541	0.0140712	0.310428	0.0189179	0.169464	0.0265407
1007671531-1	1007664818	Sample	41		mouse	serum	KIT3-0-2			LIG-CTRL	PN42	DAN 24B	{Run 1007671531-1 approved}	20	10	1	1 (+) | 1 (-)	2013.12.21 04:56:22 | 2013.12.21 04:53:02	39.5108	0.0782632	0.0946024	0.02419	0.0847452	0.0497991	0.0659144	0.108528	0.0813505	0.0135828	0.00940024	0.00891065	0.290297	0.0124726	0.0726428	0.0118539	0.00753978	0.0129253	0.075669	0.214721	0.0206581	0.023485	13.8174	0.31519	0.0891627	0.0773942	0.0143367	0.321196	0.0183884	0.145092	0.0220915
1007671531-1	1007665651	Sample	30		mouse	serum	KIT3-0-2			SOP-CTRL	PN42	DAN 16F	{Run 1007671531-1 approved}	21	10	1	1 (+) | 1 (-)	2013.12.21 05:37:52 | 2013.12.21 05:34:28	41.4363	0.0763807	0.0983072	0.0256509	0.0711563	0.0502527	0.0747541	0.0880733	0.0760312	0.0160736	0.0132264	0.0107701	0.223525	0.0118867	0.0528562	0.0163538	0.00859718	0.0154938	0.0596374	0.236202	0.0299565	0.0334745	13.0139	0.518274	0.0721058	0.0752939	0.0160032	0.482951	0.0184188	0.193298	0.0186979
1007671531-1	1007665579	Sample	22		mouse	serum	KIT3-0-2			LIG-CTRL	PN42	DAN 15C	{Run 1007671531-1 approved}	23	10	1	1 (+) | 1 (-)	2013.12.21 07:07:36 | 2013.12.21 07:04:12	34.5825	0.141033	0.112814	0.028695	0.0747823	0.0480762	0.0753592	0.0973176	0.0759961	0.0145805	0.0143725	0.0133926	0.243207	0.0153692	0.057696	0.013992	0.00827507	0.0200344	0.0682746	0.213986	0.0258749	0.0326144	12.4194	0.287334	0.09039	0.0883135	0.0217497	0.293636	0.0320056	0.175318	0.0287097
1007671531-1	1007665609	Sample	25		mouse	serum	KIT3-0-2			LIG-CTRL	PN42	DAN 15F	{Run 1007671531-1 approved}	24	10	1	1 (+) | 1 (-)	2013.12.21 07:49:06 | 2013.12.21 07:45:40	29.197	0.15333	0.106313	0.0278624	0.0838359	0.0487017	0.0742997	0.091469	0.0834728	0.0172706	0.0128216	0.0100436	0.277522	0.0138011	0.0580982	0.0136842	0.00865458	0.0176297	0.061754	0.229549	0.0227499	0.0307654	17.6323	0.255958	0.107071	0.0864899	0.0218569	0.282929	0.0223732	0.177385	0.0265337
1007671531-1	11000002	Zero Sample	PBS	2008.10.24		water based zero samples	KIT3-0-2						{Run 1007671531-1 approved}	25	10	1	1 (+) | 1 (-)	2013.12.21 00:19:31 | 2013.12.21 00:16:10	1.34581	0.130268	0.116829	0.0306559	0.0274305	0.0493504	0.0766398	0.0217769	0.0159944	0.00988326	0.0206414	0.00867379	0.00855632	0.00583279	0.0232066	0.00688085	0.0064779	0.0159203	0.0071171	0.0161062	0.00974039	0.00387118	0.156642	0.0397506	0.032515	0.100178	0.0288587	0.0378581	0.0320832	0.0500553	0.0267894
1007671531-1	1007665065	Sample	66		mouse	serum	KIT3-0-2			SOP-CLM	PN42	DAN 34B	{Run 1007671531-1 approved}	28	10	1	1 (+) | 1 (-)	2013.12.21 01:42:38 | 2013.12.21 01:39:16	30.0328	0.122894	0.0967988	0.0333247	0.0827582	0.0501098	0.0684773	0.160887	0.0966587	0.0233553	0.0204366	0.0106578	0.400981	0.0260933	0.0867156	0.0239229	0.0109874	0.015712	0.103087	0.355105	0.0403419	0.0391045	13.3094	0.265746	0.147402	0.0982348	0.0278866	0.273327	0.0318704	0.206258	0.0313981
1007671531-1	1007665191	Sample	79		mouse	serum	KIT3-0-2			NOP-CLM	PN42	DAN 36E	{Run 1007671531-1 approved}	30	10	1	1 (+) | 1 (-)	2013.12.21 03:26:26 | 2013.12.21 03:23:01	32.7092	0.140601	0.0592896	0.0357	0.0862777	0.0509688	0.0585592	0.140407	0.0950434	0.0228867	0.0210503	0.0119677	0.382804	0.0206216	0.0775766	0.0214648	0.0115402	0.0147459	0.0959268	0.300424	0.0296104	0.0364255	13.8324	0.453204	0.116041	0.100986	0.0256792	0.324299	0.026031	0.160069	0.0317623
1007671531-1	1007665424	Sample	7		mouse	serum	KIT3-0-2			SOP-CLM	PN42	DAN 07C	{Run 1007671531-1 approved}	31	10	1	1 (+) | 1 (-)	2013.12.21 04:14:53 | 2013.12.21 04:11:30	47.7966	0.143039	0.0975175	0.0267303	0.0738606	0.0487799	0.0613856	0.106377	0.0873096	0.0183263	0.0145898	0.0123534	0.370335	0.0138374	0.0698315	0.0180229	0.0125664	0.0134183	0.0816496	0.318368	0.0237408	0.0413397	13.1145	0.342076	0.116062	0.113074	0.0250847	0.215777	0.0249153	0.199764	0.0367663
1007671531-1	1007664875	Sample	47		mouse	serum	KIT3-0-2			SOP-CTRL	PN42	DAN 25C	{Run 1007671531-1 approved}	32	10	1	1 (+) | 1 (-)	2013.12.21 05:03:16 | 2013.12.21 04:59:56	38.1464	0.164518	0.120601	0.0360643	0.0944517	0.0486764	0.0853767	0.135248	0.0901721	0.0193067	0.0186709	0.0128063	0.355283	0.0191491	0.0711534	0.0160126	0.0150803	0.0168756	0.0999942	0.287623	0.0335486	0.0421642	17.2082	0.411113	0.112391	0.120528	0.0317136	0.396526	0.0332148	0.219893	0.0479249
1007671531-1	1007665099	Sample	69		mouse	serum	KIT3-0-2			SOP-CLM	PN42	DAN 34E	{Run 1007671531-1 approved}	33	10	1	1 (+) | 1 (-)	2013.12.21 05:44:46 | 2013.12.21 05:41:25	52.2492	0.148862	0.104134	0.034153	0.0754794	0.0469558	0.07359	0.0895271	0.074403	0.0139926	0.0138901	0.0120651	0.248617	0.0139357	0.0465148	0.0120256	0.0117609	0.0149039	0.0767213	0.200446	0.0206954	0.0252573	10.0012	0.617642	0.107074	0.110697	0.0327258	0.48349	0.0300251	0.203132	0.0295137
1007671531-1	1007665148	Sample	74		mouse	serum	KIT3-0-2			NOP-CLM	PN42	DAN 35E	{Run 1007671531-1 approved}	34	10	1	1 (+) | 1 (-)	2013.12.21 06:26:10 | 2013.12.21 06:22:50	49.6314	0.140122	0.0970729	0.0255519	0.0948037	0.0485749	0.0703243	0.165374	0.0972131	0.0197941	0.0148453	0.0102182	0.41451	0.0224348	0.0797588	0.0234115	0.00906139	0.0165804	0.0970301	0.326508	0.039718	0.0464427	14.7395	0.449676	0.127844	0.0945055	0.0299756	0.294804	0.0257312	0.17714	0.0299091
1007671531-1	1007664861	Sample	46		mouse	serum	KIT3-0-2			SOP-CTRL	PN42	DAN 25B	{Run 1007671531-1 approved}	35	10	1	1 (+) | 1 (-)	2013.12.21 07:14:31 | 2013.12.21 07:11:09	26.1764	0.14734	0.112298	0.0304248	0.0755041	0.0464079	0.0782353	0.121435	0.0878378	0.016392	0.0125896	0.0130814	0.294088	0.0152298	0.0710329	0.0136611	0.009934	0.0168189	0.0854388	0.237675	0.0277975	0.030643	14.1169	0.268112	0.110575	0.108831	0.0262291	0.269764	0.0291256	0.157265	0.0307378
1007671531-1	11000002	Zero Sample	PBS	2008.10.24		water based zero samples	KIT3-0-2						{Run 1007671531-1 approved}	37	10	1	1 (+) | 1 (-)	2013.12.21 00:26:25 | 2013.12.21 00:23:05	1.25149	0.223335	0.159477	0.0438718	0.0405194	0.0621591	0.113433	0.026981	0.0289669	0.0208326	0.0268679	0.0119245	0.014679	0.00742067	0.0283862	0.00927043	0.010566	0.0181132	0.0105761	0.0173541	0.0148969	0.00856145	0.192274	0.0686009	0.054083	0.154137	0.0456914	0.0922395	0.0447395	0.0951936	0.0442292
1007671531-1	290393	QC Level 1	KIT2-MD01 QC1	2010.11.01	human	plasma	KIT3-0-2	4034 KIT2					{Run 1007671531-1 approved}	38	10	1	1 (+) | 1 (-)	2013.12.21 00:54:10 | 2013.12.21 00:50:48	34.0597	0.585125	0.170448	0.0511981	0.694811	0.0452497	0.11282	0.61969	0.0891604	0.0187222	0.0377379	0.0156625	0.656327	0.00721878	0.0323429	0.0101623	0.0122093	0.0189923	0.709654	0.0755284	0.0119577	0.0353233	4.01399	0.632794	0.0894523	0.128188	0.0376465	0.691708	0.0498768	0.723551	0.0448218
1007671531-1	1007664792	Sample	39		mouse	serum	KIT3-0-2			NOP-CTRL	PN42	DAN 18E	{Run 1007671531-1 approved}	41	10	1	1 (+) | 1 (-)	2013.12.21 02:38:01 | 2013.12.21 02:34:41	46.1868	0.229079	0.125406	0.0476621	0.077173	0.0447456	0.0888396	0.107281	0.100144	0.0190018	0.0240168	0.015336	0.243851	0.0155594	0.0665047	0.0118721	0.0121531	0.0190977	0.0616655	0.247794	0.0246732	0.0366852	13.5876	0.407351	0.0972673	0.145712	0.0353123	0.429725	0.0490449	0.254914	0.0377129
1007671531-1	1007664856	Sample	45		mouse	serum	KIT3-0-2			LIG-CTRL	PN42	DAN 24F	{Run 1007671531-1 approved}	42	10	1	1 (+) | 1 (-)	2013.12.21 03:33:22 | 2013.12.21 03:29:59	37.8617	0.201032	0.103567	0.0333523	0.0950499	0.0411252	0.0830719	0.177245	0.10857	0.0233764	0.0237456	0.0146996	0.417144	0.0219709	0.0785478	0.0215177	0.0115901	0.0178092	0.120231	0.292841	0.0320375	0.0433099	14.7837	0.465743	0.151033	0.128126	0.0366716	0.354592	0.0497686	0.211876	0.0454948
1007671531-1	1007664924	Sample	52		mouse	serum	KIT3-0-2			NOP-CTRL	PN42	DAN 26C	{Run 1007671531-1 approved}	43	10	1	1 (+) | 1 (-)	2013.12.21 04:21:50 | 2013.12.21 04:18:26	38.3388	0.209684	0.130081	0.0452799	0.0887043	0.0499996	0.0776785	0.167107	0.135137	0.020569	0.017695	0.0123865	0.413502	0.0202713	0.0838061	0.0203411	0.0152177	0.0180489	0.0988211	0.299248	0.0288134	0.03742	15.1598	0.391866	0.153968	0.119917	0.033084	0.445122	0.0442673	0.223434	0.0499791
1007671531-1	1007665133	Sample	73		mouse	serum	KIT3-0-2			NOP-CLM	PN42	DAN 35D	{Run 1007671531-1 approved}	44	10	1	1 (+) | 1 (-)	2013.12.21 05:10:14 | 2013.12.21 05:06:50	41.2952	0.185	0.113157	0.0351231	0.098927	0.048416	0.0854971	0.135283	0.0966421	0.0213465	0.0153473	0.0137103	0.326081	0.0194746	0.0754981	0.0193543	0.0151427	0.0165751	0.0733237	0.277484	0.030209	0.0388718	10.0017	0.34423	0.114335	0.138144	0.0383216	0.288864	0.0407334	0.222551	0.0381094
1007671531-1	1007665477	Sample	12		mouse	serum	KIT3-0-2			NOP-CLM	PN42	DAN 08C	{Run 1007671531-1 approved}	45	10	1	1 (+) | 1 (-)	2013.12.21 05:51:43 | 2013.12.21 05:48:20	41.2662	0.201656	0.108339	0.0373675	0.070787	0.051695	0.0748804	0.0905109	0.0948979	0.0171844	0.0175961	0.0116914	0.23678	0.0106702	0.0635061	0.0143933	0.0138171	0.0162971	0.0548476	0.215456	0.0231992	0.029809	14.5446	0.401652	0.0893229	0.131536	0.0343294	0.400479	0.0397869	0.233515	0.03877
1007671531-1	1007664905	Sample	50		mouse	serum	KIT3-0-2			SOP-CTRL	PN42	DAN 25F	{Run 1007671531-1 approved}	46	10	1	1 (+) | 1 (-)	2013.12.21 06:33:06 | 2013.12.21 06:29:44	41.7631	0.180239	0.12515	0.0378712	0.085357	0.0509675	0.0837288	0.127014	0.0906076	0.0164338	0.0171703	0.0122338	0.305293	0.0158185	0.0682225	0.0164814	0.00879977	0.0158825	0.0819816	0.240456	0.0230232	0.0389985	12.9228	0.458668	0.104827	0.127784	0.0382629	0.440673	0.0338816	0.235168	0.0396207
1007671531-1	1007665511	Sample	16		mouse	serum	KIT3-0-2			NOP-CLM	PN42	DAN 09B	{Run 1007671531-1 approved}	48	10	1	1 (+) | 1 (-)	2013.12.21 08:02:55 | 2013.12.21 07:59:35	49.7235	0.206893	0.131882	0.0370658	0.0879308	0.0476474	0.0848295	0.10114	0.0867512	0.0194236	0.0157287	0.011857	0.252252	0.0139022	0.0532495	0.016561	0.00822733	0.0166966	0.0864262	0.204941	0.0254823	0.0318862	4.52269	0.491825	0.0878624	0.123222	0.0386183	0.335363	0.0380476	0.277631	0.0316022
1007671531-1	290401	QC Level 2	KIT2-MD01 QC2	2010.11.01	human	plasma	KIT3-0-2	4034 KIT2					{Run 1007671531-1 approved}	50	10	1	1 (+) | 1 (-)	2013.12.21 01:01:04 | 2013.12.21 00:57:44	60.1388	2.15999	0.197335	0.0498523	4.11399	0.0449825	0.116542	2.00441	0.108064	0.028411	0.0333466	0.0154607	4.11089	0.0120452	0.032446	0.0128317	0.0106103	0.0169765	2.1931	0.0729369	0.0117268	0.0369049	13.4818	5.05313	0.0817876	0.133376	0.0479669	4.2778	0.0652664	4.60129	0.0510871
1007671531-1	1007665012	Sample	61		mouse	serum	KIT3-0-2			LIG-CLM	PN42	DAN 33B	{Run 1007671531-1 approved}	53	10	1	1 (+) | 1 (-)	2013.12.21 02:44:56 | 2013.12.21 02:41:35	32.1672	0.223369	0.116383	0.0426168	0.114034	0.0556346	0.106542	0.20542	0.137188	0.0354889	0.0284981	0.0176564	0.40754	0.0252255	0.0926626	0.0265468	0.020754	0.0238516	0.0905577	0.302524	0.0401719	0.0467039	12.411	0.366727	0.157748	0.155818	0.0417223	0.356265	0.0449946	0.229976	0.0524263
1007671531-1	1007665027	Sample	62		mouse	serum	KIT3-0-2			LIG-CLM	PN42	DAN 33C	{Run 1007671531-1 approved}	54	10	1	1 (+) | 1 (-)	2013.12.21 03:40:18 | 2013.12.21 03:36:55	26.3845	0.20203	0.132865	0.044747	0.0864833	0.0571876	0.089494	0.135994	0.110394	0.0246403	0.0268379	0.0146388	0.313156	0.0165211	0.0797857	0.0186306	0.0152488	0.0195185	0.0669795	0.250949	0.0287979	0.0287979	17.5224	0.347303	0.124344	0.157513	0.0472944	0.531218	0.0456494	0.191873	0.0420484
1007671531-1	1007665647	Sample	29		mouse	serum	KIT3-0-2			SOP-CTRL	PN42	DAN 16E	{Run 1007671531-1 approved}	55	10	1	1 (+) | 1 (-)	2013.12.21 04:28:43 | 2013.12.21 04:25:22	45.6565	0.226455	0.125525	0.0382815	0.0957906	0.0504865	0.0914815	0.101314	0.108083	0.0188762	0.0220181	0.0155128	0.245351	0.0135554	0.060453	0.01524	0.0125103	0.0175144	0.0581495	0.24087	0.0188185	0.032798	10.6756	0.353629	0.102314	0.149656	0.0364934	0.432803	0.0448634	0.235134	0.0446026
1007671531-1	1007665167	Sample	76		mouse	serum	KIT3-0-2			NOP-CLM	PN42	DAN 36B	{Run 1007671531-1 approved}	56	10	1	1 (+) | 1 (-)	2013.12.21 05:17:11 | 2013.12.21 05:13:49	50.8578	0.24066	0.119263	0.0477666	0.0900975	0.0511793	0.0901309	0.147092	0.0991505	0.0235691	0.0232177	0.0161514	0.350393	0.0216287	0.0668987	0.0193642	0.0174132	0.0191798	0.0777075	0.279238	0.0263298	0.0405918	12.503	0.552508	0.155248	0.162179	0.0388199	0.402861	0.0401585	0.240509	0.0411212
1007671531-1	1007664822	Sample	42		mouse	serum	KIT3-0-2			LIG-CTRL	PN42	DAN 24C	{Run 1007671531-1 approved}	58	10	1	1 (+) | 1 (-)	2013.12.21 06:39:58 | 2013.12.21 06:36:39	39.6906	0.204273	0.134973	0.043125	0.104365	0.0503755	0.095625	0.140582	0.107481	0.0201655	0.0230098	0.0162422	0.346643	0.0213672	0.0756923	0.0187026	0.0135352	0.017325	0.091191	0.281444	0.0332224	0.0420426	9.84251	0.351176	0.122576	0.135012	0.0442234	0.175826	0.0360206	0.200836	0.0401674
1007671531-1	1007665375	Sample	2		mouse	serum	KIT3-0-2			LIG-CLM	PN42	DAN 06C	{Run 1007671531-1 approved}	59	10	1	1 (+) | 1 (-)	2013.12.21 07:21:25 | 2013.12.21 07:18:05	48.0903	0.205984	0.137245	0.041267	0.0904503	0.0405648	0.0912875	0.124382	0.0939539	0.0190162	0.0230519	0.0133758	0.238066	0.0180137	0.0657014	0.016196	0.0116682	0.0199214	0.0711031	0.240404	0.0259651	0.040589	8.13488	0.56417	0.0878049	0.139121	0.0370377	0.410233	0.0297754	0.245397	0.0374321
1007671531-1	1007665598	Sample	24		mouse	serum	KIT3-0-2			LIG-CTRL	PN42	DAN 15E	{Run 1007671531-1 approved}	60	10	1	1 (+) | 1 (-)	2013.12.21 08:09:51 | 2013.12.21 08:06:29	57.7226	0.2228	0.12774	0.0404168	0.101386	0.0559122	0.0808336	0.145075	0.112725	0.0222928	0.0247985	0.0126424	0.310232	0.0199656	0.0648331	0.0152584	0.0116699	0.0182342	0.0735675	0.241378	0.0299181	0.0346839	4.9147	0.477422	0.0993789	0.131905	0.0373928	0.288082	0.0377124	0.203548	0.0294131
1007671531-1	1007665031	Sample	63		mouse	serum	KIT3-0-2			LIG-CLM	PN42	DAN 33D	{Run 1007671531-1 approved}	61	10	1	1 (+) | 1 (-)	2013.12.21 00:33:20 | 2013.12.21 00:29:59	30.9523	0.26152	0.136932	0.0591111	0.103036	0.0585216	0.110984	0.164856	0.129054	0.0290611	0.033824	0.0135296	0.362904	0.0212401	0.0862591	0.0205622	0.0137898	0.0171722	0.0887627	0.255655	0.0315306	0.0343711	11.2109	0.493542	0.139225	0.160216	0.0521143	0.327353	0.0640571	0.232598	0.049906
1007671531-1	290415	QC Level 3	KIT2-MD01 QC3	2010.11.01	human	plasma	KIT3-0-2	4034 KIT2					{Run 1007671531-1 approved}	62	10	1	1 (+) | 1 (-)	2013.12.21 01:08:01 | 2013.12.21 01:04:39	79.9433	3.66882	0.219107	0.0562203	7.52302	0.0578323	0.13378	3.38379	0.0982658	0.0284693	0.0352586	0.0176293	6.97783	0.0114975	0.0352005	0.0163872	0.0148086	0.0179819	3.76931	0.06778	0.0129747	0.0310605	19.4093	8.53086	0.0609741	0.148568	0.0391569	7.29144	0.063185	7.45183	0.0452133
1007671531-1	1007664981	Sample	58		mouse	serum	KIT3-0-2			NOP-CTRL	PN42	DAN 27D	{Run 1007671531-1 approved}	64	10	1	1 (+) | 1 (-)	2013.12.21 02:03:26 | 2013.12.21 02:00:05	38.0167	0.268194	0.135417	0.0523117	0.094205	0.0588701	0.107584	0.111914	0.121866	0.0245275	0.021964	0.0228605	0.249113	0.016392	0.0619331	0.0214286	0.0134474	0.0179298	0.0740956	0.225631	0.0255215	0.033865	11.413	0.412696	0.11929	0.140339	0.0448968	0.431639	0.0497651	0.259422	0.0518949
1007671531-1	1007665632	Sample	28		mouse	serum	KIT3-0-2			SOP-CTRL	PN42	DAN 16D	{Run 1007671531-1 approved}	65	10	1	1 (+) | 1 (-)	2013.12.21 02:51:49 | 2013.12.21 02:48:29	49.7848	0.246591	0.1455	0.0463169	0.0839005	0.0517334	0.0982724	0.119277	0.108235	0.0227041	0.0285107	0.0123661	0.252843	0.012737	0.0590735	0.0105613	0.0127096	0.0144271	0.0637371	0.210329	0.018278	0.0292448	4.28563	0.419017	0.106732	0.167201	0.0428694	0.212663	0.048927	0.217192	0.0545384
1007671531-1	1007665171	Sample	77		mouse	serum	KIT3-0-2			NOP-CLM	PN42	DAN 36C	{Run 1007671531-1 approved}	66	10	1	1 (+) | 1 (-)	2013.12.21 03:47:14 | 2013.12.21 03:43:49	36.3604	0.254202	0.117105	0.0460964	0.0973752	0.0485298	0.0843131	0.15097	0.11005	0.035531	0.0273054	0.020388	0.276165	0.0155589	0.0730477	0.0153777	0.0178395	0.0214802	0.0629395	0.261499	0.0266531	0.0471258	8.64065	0.420525	0.123648	0.158714	0.0457177	0.283861	0.0479809	0.209909	0.0552794
1007671531-1	1007665701	Sample	35		mouse	serum	KIT3-0-2			NOP-CTRL	PN42	DAN 17F	{Run 1007671531-1 approved}	69	10	1	1 (+) | 1 (-)	2013.12.21 06:05:30 | 2013.12.21 06:02:04	54.3174	0.227812	0.118256	0.0459582	0.0969744	0.05829	0.0824544	0.125665	0.0919371	0.0261236	0.0258965	0.0161064	0.290395	0.0171616	0.0589433	0.0175014	0.0154748	0.016738	0.0727955	0.276929	0.0319667	0.0389924	3.81402	0.556397	0.100406	0.151151	0.0392562	0.279697	0.0408264	0.26378	0.0491942
1007671531-1	1007664803	Sample	40		mouse	serum	KIT3-0-2			NOP-CTRL	PN42	DAN 18F	{Run 1007671531-1 approved}	70	10	1	1 (+) | 1 (-)	2013.12.21 06:46:49 | 2013.12.21 06:43:28	51.0019	0.220429	0.128676	0.0392164	0.0863428	0.0511147	0.0842427	0.127422	0.110249	0.0236646	0.018946	0.0106363	0.29722	0.0181015	0.0681027	0.0171102	0.0132954	0.0169517	0.0618727	0.248257	0.0201031	0.0350953	4.40867	0.424135	0.104713	0.143937	0.0442058	0.327757	0.0412304	0.193702	0.0289753
1007671531-1	1007665526	Sample	17		mouse	serum	KIT3-0-2			NOP-CLM	PN42	DAN 09C	{Run 1007671531-1 approved}	71	10	1	1 (+) | 1 (-)	2013.12.21 07:28:20 | 2013.12.21 07:24:58	44.8911	0.225726	0.129243	0.0369967	0.0778833	0.0460195	0.0984488	0.102996	0.0830788	0.0156511	0.01453	0.0196424	0.23293	0.0154815	0.0561772	0.0131603	0.0118393	0.0188352	0.0609247	0.21785	0.0240208	0.0325345	5.23485	0.594037	0.0683772	0.136879	0.0393726	0.366224	0.0314259	0.307212	0.0278791
1007671531-1	1007665545	Sample	19		mouse	serum	KIT3-0-2			NOP-CLM	PN42	DAN 09E	{Run 1007671531-1 approved}	72	10	1	1 (+) | 1 (-)	2013.12.21 08:16:47 | 2013.12.21 08:13:25	41.1598	0.24634	0.133831	0.0435882	0.0730349	0.04802	0.0894118	0.0888523	0.102026	0.0193597	0.0193777	0.0137943	0.206653	0.0104206	0.0513275	0.0139608	0.00853933	0.0164218	0.0532282	0.206275	0.0229723	0.0355026	10.9736	0.501831	0.0811957	0.128182	0.036317	0.291255	0.0456177	0.250779	0.0246617
1007671531-1	1007665100	Sample	70		mouse	serum	KIT3-0-2			SOP-CLM	PN42	DAN 34F	{Run 1007671531-1 approved}	75	10	1	1 (+) | 1 (-)	2013.12.21 01:14:57 | 2013.12.21 01:11:34	43.0605	0.318189	0.149943	0.111254	0.126729	0.0561975	0.142705	0.176235	0.225697	0.0540733	0.149718	0.0461021	0.368019	0.0280925	0.113874	0.0221958	0.0251051	0.020997	0.104874	0.29328	0.0313924	0.0425316	15.1037	0.555175	0.162825	0.208701	0.0674194	0.595046	0.0980645	0.304163	0.0447616
1007671531-1	1007665507	Sample	15		mouse	serum	KIT3-0-2			NOP-CLM	PN42	DAN 08F	{Run 1007671531-1 approved}	77	10	1	1 (+) | 1 (-)	2013.12.21 02:58:45 | 2013.12.21 02:55:22	45.7189	0.29328	0.147583	0.0540035	0.0803019	0.0571339	0.121618	0.102173	0.0916556	0.0221151	0.0249375	0.0178125	0.254035	0.0164663	0.0592877	0.0185272	0.0174167	0.0158333	0.0659889	0.215194	0.0248338	0.0312563	9.31694	0.383648	0.113315	0.163033	0.0439871	0.310634	0.055717	0.2463	0.0541293
1007671531-1	1007665084	Sample	68		mouse	serum	KIT3-0-2			SOP-CLM	PN42	DAN 34D	{Run 1007671531-1 approved}	78	10	1	1 (+) | 1 (-)	2013.12.21 03:54:07 | 2013.12.21 03:50:48	34.3323	0.267753	0.166867	0.0557263	0.11615	0.0616396	0.118883	0.176176	0.146015	0.0252262	0.0368367	0.0184184	0.377526	0.0203506	0.0888207	0.0164143	0.0130867	0.0184184	0.0998144	0.28636	0.0416068	0.0335016	13.3054	0.397857	0.155355	0.197111	0.0492754	0.248419	0.0486957	0.200283	0.0514888
1007671531-1	1007665443	Sample	9		mouse	serum	KIT3-0-2			SOP-CLM	PN42	DAN 07E	{Run 1007671531-1 approved}	79	10	1	1 (+) | 1 (-)	2013.12.21 04:42:34 | 2013.12.21 04:39:12	46.5184	0.267712	0.119306	0.0446177	0.0827635	0.0519845	0.0903601	0.0996645	0.0976103	0.0213698	0.0182709	0.0165141	0.244638	0.0114678	0.0636266	0.0159895	0.011595	0.0175682	0.065686	0.240488	0.0178244	0.032994	12.9296	0.567626	0.109272	0.161849	0.03952	0.45662	0.0495086	0.226205	0.0519989
1007671531-1	1007665201	Sample	80		mouse	serum	KIT3-0-2			NOP-CLM	PN42	DAN 36F	{Run 1007671531-1 approved}	80	10	1	1 (+) | 1 (-)	2013.12.21 05:24:06 | 2013.12.21 05:20:44	39.7175	0.247355	0.125306	0.0493889	0.0737951	0.0553127	0.0939864	0.112207	0.098686	0.0163641	0.0260714	0.0167857	0.275584	0.0166344	0.0639192	0.0169881	0.0132143	0.0171429	0.0654554	0.21089	0.0227431	0.0303242	8.42338	0.492054	0.106589	0.151296	0.0410349	0.371181	0.0551406	0.200952	0.0454986
1007671531-1	1007665531	Sample	18		mouse	serum	KIT3-0-2			NOP-CLM	PN42	DAN 09D	{Run 1007671531-1 approved}	81	10	1	1 (+) | 1 (-)	2013.12.21 06:12:22 | 2013.12.21 06:09:03	52.5611	0.263289	0.148966	0.0475517	0.0813599	0.0524215	0.107095	0.0988397	0.0930649	0.0249117	0.0210665	0.0174959	0.253214	0.0145888	0.0587766	0.0136213	0.0178529	0.0221377	0.0683204	0.246835	0.0236269	0.0378031	9.65591	0.404288	0.117103	0.165949	0.0433161	0.343584	0.0423316	0.305456	0.0552609
1007671531-1	1007665405	Sample	5		mouse	serum	KIT3-0-2			LIG-CLM	PN42	DAN 06F	{Run 1007671531-1 approved}	82	10	1	1 (+) | 1 (-)	2013.12.21 06:53:45 | 2013.12.21 06:50:23	36.476	0.268639	0.1411	0.0432723	0.0948395	0.0562041	0.113403	0.152202	0.129136	0.0230061	0.0244081	0.0177078	0.306643	0.0247677	0.0691167	0.0199648	0.0100504	0.0205793	0.0669071	0.249961	0.0330224	0.033508	17.2271	0.515306	0.116158	0.158649	0.0451485	0.408308	0.0451485	0.224397	0.0423418
1007671531-1	1007665496	Sample	14		mouse	serum	KIT3-0-2			NOP-CLM	PN42	DAN 08E	{Run 1007671531-1 approved}	83	10	1	1 (+) | 1 (-)	2013.12.21 07:35:13 | 2013.12.21 07:31:54	51.4026	0.271909	0.164229	0.0463228	0.102685	0.0491102	0.120643	0.107078	0.103883	0.0240883	0.0263455	0.0187544	0.229247	0.0160193	0.0506076	0.0167881	0.0107168	0.0209871	0.0707131	0.215395	0.0263307	0.0301606	3.69668	0.452981	0.112022	0.159348	0.0401467	0.258011	0.0434923	0.221032	0.0402633
1007671531-1	1007665070	Sample	67		mouse	serum	KIT3-0-2			SOP-CLM	PN42	DAN 34C	{Run 1007671531-1 approved}	87	10	1	1 (+) | 1 (-)	2013.12.21 01:21:49 | 2013.12.21 01:18:30	36.1719	0.339365	0.182263	0.130944	0.107152	0.0422211	0.177004	0.207266	0.273298	0.0829463	0.180952	0.0596473	0.421896	0.0300658	0.146904	0.0254971	0.0194356	0.0214462	0.0661495	0.241034	0.0288152	0.0386385	16.2365	0.52398	0.134123	0.188153	0.0766634	0.609185	0.136372	0.263896	0.0563469
1007671531-1	1007665152	Sample	75		mouse	serum	KIT3-0-2			NOP-CLM	PN42	DAN 35F	{Run 1007671531-1 approved}	88	10	1	1 (+) | 1 (-)	2013.12.21 02:17:17 | 2013.12.21 02:13:56	45.1447	0.207029	0.123241	0.038537	0.0989036	0.0407787	0.0893932	0.194475	0.129229	0.0300913	0.0237356	0.016954	0.42849	0.0278734	0.0782114	0.0265372	0.0141797	0.0197282	0.106485	0.342538	0.0336929	0.0510603	15.6421	0.50266	0.120288	0.144736	0.0429225	0.299561	0.0429225	0.259498	0.0421354
1007671531-1	1007664841	Sample	44		mouse	serum	KIT3-0-2			LIG-CTRL	PN42	DAN 24E	{Run 1007671531-1 approved}	89	10	1	1 (+) | 1 (-)	2013.12.21 03:05:40 | 2013.12.21 03:02:19	37.4096	0.32957	0.196433	0.0455772	0.109285	0.0542868	0.15952	0.164476	0.135012	0.0293463	0.0347677	0.0211866	0.329102	0.0248834	0.0839318	0.0216891	0.00977841	0.0195568	0.0845788	0.300835	0.0344802	0.0436749	13.4302	0.408581	0.147569	0.190028	0.0541523	0.331146	0.0641114	0.206778	0.046792
1007671531-1	1007665685	Sample	33		mouse	serum	KIT3-0-2			NOP-CTRL	PN42	DAN 17D	{Run 1007671531-1 approved}	90	10	1	1 (+) | 1 (-)	2013.12.21 04:01:01 | 2013.12.21 03:57:41	55.8769	0.303957	0.196034	0.0693101	0.121105	0.0689216	0.133196	0.162697	0.157529	0.0413557	0.031542	0.0206655	0.319592	0.0197587	0.0779794	0.0302999	0.0119642	0.0233846	0.106183	0.349199	0.0298152	0.0516032	5.04638	0.46874	0.144937	0.201494	0.0493506	0.357408	0.0546147	0.296489	0.0426613
1007671531-1	1007664880	Sample	48		mouse	serum	KIT3-0-2			SOP-CTRL	PN42	DAN 25D	{Run 1007671531-1 approved}	92	10	1	1 (+) | 1 (-)	2013.12.21 05:30:58 | 2013.12.21 05:27:37	31.1235	0.33121	0.174825	0.0545317	0.103356	0.0508796	0.144653	0.175599	0.14633	0.0306942	0.0223912	0.0218705	0.388247	0.0282135	0.0950329	0.0316475	0.00937307	0.0213498	0.118398	0.293138	0.0370466	0.0484875	13.9361	0.381417	0.145275	0.173147	0.0475762	0.361705	0.0616051	0.215121	0.0536919
1007671531-1	1007665734	Sample	38		mouse	serum	KIT3-0-2			NOP-CTRL	PN42	DAN 18D	{Run 1007671531-1 approved}	95	10	1	1 (+) | 1 (-)	2013.12.21 07:42:10 | 2013.12.21 07:38:47	52.2769	0.290625	0.188643	0.0394974	0.0936745	0.0608241	0.113284	0.120585	0.10303	0.0243223	0.0240531	0.0201736	0.29035	0.0158254	0.0807056	0.0156569	0.0135784	0.0213374	0.0736398	0.266826	0.0313402	0.0396105	12.663	0.39638	0.0978639	0.155099	0.0432157	0.196966	0.0581176	0.226115	0.038492
1007671545-1	10000001	Blank				no sample to pipette	KIT2-0-2						{Run 1007671545-1 approved}	1	10	1	3 (+)	2013.12.18 09:22:31
1007671545-1	20000615	Standard L5	KIT2 Cal5	2009.01.01		calibrators	KIT2-0-2						{Run 1007671545-1 approved}	2	10	1	1 (+)	2013.12.18 10:42:29
1007671545-1	1007665288	Sample	88		mouse	serum	KIT2-0-2			SOP-CLM	PN96	DAN 07D	{Run 1007671545-1 approved}	3	10	1	1 (+)	2013.12.18 12:02:20
1007671545-1	1007667199	Sample	146		mouse	serum	KIT2-0-2			SOP-CLM	PN96	DAN 34B	{Run 1007671545-1 approved}	4	10	1	1 (+)	2013.12.18 13:22:18
1007671545-1	1007665772	Sample	156		mouse	serum	KIT2-0-2			NOP-CLM	PN96	DAN 36B	{Run 1007671545-1 approved}	5	10	1	1 (+)	2013.12.18 15:54:34
1007671545-1	1007665787	Sample	157		mouse	serum	KIT2-0-2			NOP-CLM	PN96	DAN 36C	{Run 1007671545-1 approved}	6	10	1	1 (+)	2013.12.18 17:14:27
1007671545-1	1007665768	Sample	155		mouse	serum	KIT2-0-2			NOP-CLM	PN96	DAN 35F	{Run 1007671545-1 approved}	7	10	1	1 (+)	2013.12.18 18:34:18
1007671545-1	11000002	Zero Sample	PBS	2008.10.24		water based zero samples	KIT2-0-2						{Run 1007671545-1 approved}	13	10	1	1 (+)	2013.12.18 09:32:34
1007671545-1	20000616	Standard L6	KIT2 Cal6	2009.01.01		calibrators	KIT2-0-2						{Run 1007671545-1 approved}	14	10	1	1 (+)	2013.12.18 10:52:30
1007671545-1	1007667146	Sample	141		mouse	serum	KIT2-0-2			LIG-CLM	PN96	DAN 33B	{Run 1007671545-1 approved}	16	10	1	1 (+)	2013.12.18 13:32:14
1007671545-1	1007667229	Sample	149		mouse	serum	KIT2-0-2			SOP-CLM	PN96	DAN 34E	{Run 1007671545-1 approved}	18	10	1	1 (+)	2013.12.18 17:24:26
1007671545-1	11000002	Zero Sample	PBS	2008.10.24		water based zero samples	KIT2-0-2						{Run 1007671545-1 approved}	25	10	1	1 (+)	2013.12.18 09:42:33
1007671545-1	20000617	Standard L7	KIT2 Cal7	2009.01.01		calibrators	KIT2-0-2						{Run 1007671545-1 approved}	26	10	1	1 (+)	2013.12.18 11:02:29
1007671545-1	1007665791	Sample	158		mouse	serum	KIT2-0-2			NOP-CLM	PN96	DAN 36D	{Run 1007671545-1 approved}	27	10	1	1 (+)	2013.12.18 12:22:21
1007671545-1	1007665254	Sample	85		mouse	serum	KIT2-0-2			LIG-CLM	PN96	DAN 06F	{Run 1007671545-1 approved}	28	10	1	1 (+)	2013.12.18 13:42:11
1007671545-1	1007665749	Sample	153		mouse	serum	KIT2-0-2			NOP-CLM	PN96	DAN 35D	{Run 1007671545-1 approved}	29	10	1	1 (+)	2013.12.18 16:14:29
1007671545-1	1007666733	Sample	100		mouse	serum	KIT2-0-2			NOP-CLM	PN96	DAN 09F	{Run 1007671545-1 approved}	30	10	1	1 (+)	2013.12.18 17:34:26
1007671545-1	1007667214	Sample	148		mouse	serum	KIT2-0-2			SOP-CLM	PN96	DAN 34D	{Run 1007671545-1 approved}	31	10	1	1 (+)	2013.12.18 18:54:14
1007671545-1	11000002	Zero Sample	PBS	2008.10.24		water based zero samples	KIT2-0-2						{Run 1007671545-1 approved}	37	10	1	1 (+)	2013.12.18 09:52:33
1007671545-1	290393	QC Level 1	KIT2-MD01 QC1	2010.11.01	human	plasma	KIT2-0-2	4034 KIT2					{Run 1007671545-1 approved}	38	10	1	1 (+)	2013.12.18 11:12:30
1007671545-1	1007665753	Sample	154		mouse	serum	KIT2-0-2			NOP-CLM	PN96	DAN 35E	{Run 1007671545-1 approved}	39	10	1	1 (+)	2013.12.18 12:32:22
1007671545-1	1007667165	Sample	143		mouse	serum	KIT2-0-2			LIG-CLM	PN96	DAN 33D	{Run 1007671545-1 approved}	40	10	1	1 (+)	2013.12.18 13:52:13
1007671545-1	1007665337	Sample	93		mouse	serum	KIT2-0-2			NOP-CLM	PN96	DAN 08D	{Run 1007671545-1 approved}	41	10	1	1 (+)	2013.12.18 16:24:31
1007671545-1	1007665322	Sample	92		mouse	serum	KIT2-0-2			NOP-CLM	PN96	DAN 08C	{Run 1007671545-1 approved}	42	10	1	1 (+)	2013.12.18 17:44:24
1007671545-1	1007665318	Sample	91		mouse	serum	KIT2-0-2			NOP-CLM	PN96	DAN 08B	{Run 1007671545-1 approved}	43	10	1	1 (+)	2013.12.18 19:04:16
1007671545-1	20000611	Standard L1	KIT2 Cal1	2009.01.01		calibrators	KIT2-0-2						{Run 1007671545-1 approved}	49	10	1	1 (+)	2013.12.18 10:02:33
1007671545-1	290401	QC Level 2	KIT2-MD01 QC2	2010.11.01	human	plasma	KIT2-0-2	4034 KIT2					{Run 1007671545-1 approved}	50	10	1	1 (+)	2013.12.18 11:22:29
1007671545-1	1007667170	Sample	144		mouse	serum	KIT2-0-2			LIG-CLM	PN96	DAN 33E	{Run 1007671545-1 approved}	51	10	1	1 (+)	2013.12.18 12:42:21
1007671545-1	1007665341	Sample	94		mouse	serum	KIT2-0-2			NOP-CLM	PN96	DAN 08E	{Run 1007671545-1 approved}	54	10	1	1 (+)	2013.12.18 17:54:24
1007671545-1	1007665817	Sample	160		mouse	serum	KIT2-0-2			NOP-CLM	PN96	DAN 36F	{Run 1007671545-1 approved}	55	10	1	1 (+)	2013.12.18 19:14:15
1007671545-1	20000612	Standard L2	KIT2 Cal2	2009.01.01		calibrators	KIT2-0-2						{Run 1007671545-1 approved}	61	10	1	1 (+)	2013.12.18 10:12:33
1007671545-1	290415	QC Level 3	KIT2-MD01 QC3	2010.11.01	human	plasma	KIT2-0-2	4034 KIT2					{Run 1007671545-1 approved}	62	10	1	1 (+)	2013.12.18 11:32:28
1007671545-1	1007667252	Sample	152		mouse	serum	KIT2-0-2			NOP-CLM	PN96	DAN 35C	{Run 1007671545-1 approved}	65	10	1	1 (+)	2013.12.18 16:44:29
1007671545-1	1007667151	Sample	142		mouse	serum	KIT2-0-2			LIG-CLM	PN96	DAN 33C	{Run 1007671545-1 approved}	66	10	1	1 (+)	2013.12.18 18:04:20
1007671545-1	20000613	Standard L3	KIT2 Cal3	2009.01.01		calibrators	KIT2-0-2						{Run 1007671545-1 approved}	73	10	1	1 (+)	2013.12.18 10:22:32
1007671545-1	1007667200	Sample	147		mouse	serum	KIT2-0-2			SOP-CLM	PN96	DAN 34C	{Run 1007671545-1 approved}	75	10	1	1 (+)	2013.12.18 13:02:19
1007671545-1	20000614	Standard L4	KIT2 Cal4	2009.01.01		calibrators	KIT2-0-2						{Run 1007671545-1 approved}	85	10	1	1 (+)	2013.12.18 10:32:31
1007671545-1	1007667248	Sample	151		mouse	serum	KIT2-0-2			NOP-CLM	PN96	DAN 35B	{Run 1007671545-1 approved}	86	10	1	1 (+)	2013.12.18 11:52:25
1007671545-1	1007665356	Sample	95		mouse	serum	KIT2-0-2			NOP-CLM	PN96	DAN 08F	{Run 1007671545-1 approved}	88	10	1	1 (+)	2013.12.18 15:44:34
1007671545-1	1007667233	Sample	150		mouse	serum	KIT2-0-2			SOP-CLM	PN96	DAN 34F	{Run 1007671545-1 approved}	89	10	1	1 (+)	2013.12.18 17:04:28
1007671545-1	1007665802	Sample	159		mouse	serum	KIT2-0-2			NOP-CLM	PN96	DAN 36E	{Run 1007671545-1 approved}	90	10	1	1 (+)	2013.12.18 18:24:20
1007671550-1	10000001	Blank				no sample to pipette	KIT3-0-2						{Run 1007671550-1 approved}	1	10	1	3 (+) | 3 (-)	2013.12.20 12:40:41 | 2013.12.20 12:37:19	0	0	0	0	0	0	0	0	0	0	0	0	0	0	0	0	0	0	0	0	0	0	0	0	0	0	0	0	0	0	0
1007671550-1	1007665288	Sample	88		mouse	serum	KIT3-0-2			SOP-CLM	PN96	DAN 07D	{Run 1007671550-1 approved}	3	10	1	1 (+) | 1 (-)	2013.12.20 13:42:54 | 2013.12.20 13:39:35	45.4294	0.06948	0.0684627	0.0375309	0.0441205	0.0502805	0.0714427	0.0729562	0.0891035	0.0139286	0.0106106	0.0139823	0.223479	0.0119932	0.044867	0.0167602	0.00912317	0.0165605	0.140551	0.229004	0.0216942	0.0269829	7.33954	0.374481	0.0955734	0.0160833	0.0126426	0.206168	0.0236597	0.153876	0.0249399
1007671550-1	1007667199	Sample	146		mouse	serum	KIT3-0-2			SOP-CLM	PN96	DAN 34B	{Run 1007671550-1 approved}	4	10	1	1 (+) | 1 (-)	2013.12.20 14:38:15 | 2013.12.20 14:34:53	30.8318	0.0718369	0.0681879	0.0334183	0.056181	0.0483695	0.0629908	0.078851	0.0759422	0.0148923	0.0137499	0.00887406	0.263089	0.0126909	0.0551544	0.022353	0.00848399	0.0221364	0.135128	0.277323	0.0215786	0.0380863	10.7271	0.254345	0.0852918	0.0170396	0.0153752	0.146086	0.0235992	0.149796	0.0260873
1007671550-1	1007665772	Sample	156		mouse	serum	KIT3-0-2			NOP-CLM	PN96	DAN 36B	{Run 1007671550-1 approved}	5	10	1	1 (+) | 1 (-)	2013.12.20 15:33:35 | 2013.12.20 15:30:14	45.1501	0.0663483	0.0586295	0.0352598	0.0635868	0.0491291	0.0592945	0.0856293	0.103897	0.0163271	0.0135136	0.00923115	0.304235	0.0145908	0.0634341	0.0244249	0.00837466	0.0170348	0.155649	0.368504	0.0286212	0.0439919	15.0448	0.397499	0.0877712	0.0135744	0.0138837	0.251556	0.0243416	0.212046	0.0270728
1007671550-1	1007665787	Sample	157		mouse	serum	KIT3-0-2			NOP-CLM	PN96	DAN 36C	{Run 1007671550-1 approved}	6	10	1	1 (+) | 1 (-)	2013.12.20 16:29:04 | 2013.12.20 16:25:41	41.1506	0.0799067	0.0717279	0.0409538	0.0585805	0.0541968	0.0653549	0.0905779	0.0979053	0.0215322	0.0170954	0.00934284	0.283139	0.0117242	0.0591441	0.0233821	0.0105355	0.0224626	0.146081	0.31689	0.0223658	0.0477864	17.0952	0.442815	0.0955464	0.0144821	0.0154602	0.329972	0.0226247	0.21772	0.0340661
1007671550-1	1007665768	Sample	155		mouse	serum	KIT3-0-2			NOP-CLM	PN96	DAN 35F	{Run 1007671550-1 approved}	7	10	1	1 (+) | 1 (-)	2013.12.20 17:24:27 | 2013.12.20 17:21:02	32.0363	0.0819055	0.0678989	0.0353969	0.0572924	0.0589883	0.0725636	0.103391	0.103616	0.0186923	0.0153649	0.0143406	0.320774	0.0194178	0.060578	0.0254413	0.00962868	0.0227401	0.201205	0.334363	0.0297669	0.0458721	17.6635	0.365238	0.0966841	0.013011	0.0180702	0.243732	0.0237434	0.156703	0.0276361
1007671550-1	11000002	Zero Sample	PBS	2008.10.24		water based zero samples	KIT3-0-2						{Run 1007671550-1 approved}	13	10	1	1 (+) | 1 (-)	2013.12.20 12:47:36 | 2013.12.20 12:44:16	1.05182	0.0386438	0.0424817	0.017179	0.0315461	0.0510548	0.0489259	0.0160647	0.00497348	0.00516643	0.00434872	0.0059191	0.00425692	0.00349347	0.019358	0.00435937	0.00326154	0.0158245	0.00548206	0.0156063	0.00960528	0.00375859	0.107253	0.00858821	0.0167598	0.0134837	0.013398	0.0117358	0.0123931	0.0232568	0.0153738
1007671550-1	1007667146	Sample	141		mouse	serum	KIT3-0-2			LIG-CLM	PN96	DAN 33B	{Run 1007671550-1 approved}	16	10	1	1 (+) | 1 (-)	2013.12.20 14:45:11 | 2013.12.20 14:41:46	32.9729	0.0795866	0.0552779	0.0337356	0.0604211	0.0532355	0.0603151	0.0969798	0.097365	0.017826	0.0138201	0.011412	0.29593	0.0137547	0.0584392	0.0266711	0.0106792	0.0184268	0.152674	0.337755	0.0283574	0.0493712	13.1879	0.296137	0.113666	0.015994	0.0151672	0.234461	0.0276699	0.158279	0.0300836
1007671550-1	1007667229	Sample	149		mouse	serum	KIT3-0-2			SOP-CLM	PN96	DAN 34E	{Run 1007671550-1 approved}	18	10	1	1 (+) | 1 (-)	2013.12.20 16:35:59 | 2013.12.20 16:32:37	51.3538	0.0809715	0.0586577	0.0313821	0.0591358	0.0469156	0.052013	0.0793059	0.0833839	0.0136127	0.0144819	0.010911	0.296581	0.0114593	0.0538444	0.0214501	0.00773688	0.0224171	0.161041	0.349981	0.0242374	0.0476894	21.4365	0.373051	0.0976391	0.0155524	0.0163379	0.361205	0.0274861	0.131195	0.0269834
1007671550-1	11000002	Zero Sample	PBS	2008.10.24		water based zero samples	KIT3-0-2						{Run 1007671550-1 approved}	25	10	1	1 (+) | 1 (-)	2013.12.20 12:54:31 | 2013.12.20 12:51:10	0.991219	0.0419114	0.0437505	0.0158465	0.0270111	0.0553657	0.049568	0.0199517	0.00520331	0.00641858	0.00426416	0.00599287	0.00714481	0.00322708	0.0198291	0.00384598	0.00391842	0.0178634	0.00498733	0.0156874	0.0126403	0.00342342	0.114064	0.0121053	0.0103381	0.0165217	0.0141176	0.0151812	0.0138039	0.0259298	0.0140596
1007671550-1	1007665791	Sample	158		mouse	serum	KIT3-0-2			NOP-CLM	PN96	DAN 36D	{Run 1007671550-1 approved}	27	10	1	1 (+) | 1 (-)	2013.12.20 13:56:47 | 2013.12.20 13:53:25	34.9237	0.0687615	0.0483121	0.034813	0.0493431	0.0527571	0.0485879	0.0723584	0.0758122	0.0120619	0.00937584	0.0113253	0.250148	0.010767	0.0444144	0.0186531	0.00854037	0.0188445	0.139621	0.249587	0.0198207	0.0353056	13.8177	0.318486	0.0928708	0.0172274	0.0155384	0.253297	0.0227896	0.128753	0.0270669
1007671550-1	1007665254	Sample	85		mouse	serum	KIT3-0-2			LIG-CLM	PN96	DAN 06F	{Run 1007671550-1 approved}	28	10	1	1 (+) | 1 (-)	2013.12.20 14:52:04 | 2013.12.20 14:48:45	39.4651	0.0635283	0.0509646	0.0319638	0.0548108	0.0505164	0.0468633	0.0749389	0.0739953	0.0137082	0.0144964	0.00932572	0.240889	0.0123336	0.0491579	0.0198199	0.00867938	0.0165278	0.137553	0.257542	0.0242623	0.0370534	7.07744	0.306511	0.103566	0.0128568	0.0106884	0.254078	0.0238145	0.162255	0.0216337
1007671550-1	1007665749	Sample	153		mouse	serum	KIT3-0-2			NOP-CLM	PN96	DAN 35D	{Run 1007671550-1 approved}	29	10	1	1 (+) | 1 (-)	2013.12.20 15:47:25 | 2013.12.20 15:44:06	36.4829	0.0751263	0.0457197	0.0331468	0.065661	0.0491303	0.0454283	0.0988707	0.0881045	0.0183708	0.0135723	0.0086548	0.311277	0.0110081	0.0613927	0.0232398	0.009835	0.0187849	0.163133	0.327254	0.0288111	0.0452592	13.3168	0.283885	0.111272	0.0173388	0.0172851	0.227446	0.0238353	0.209593	0.0271378
1007671550-1	1007666733	Sample	100		mouse	serum	KIT3-0-2			NOP-CLM	PN96	DAN 09F	{Run 1007671550-1 approved}	30	10	1	1 (+) | 1 (-)	2013.12.20 16:42:53 | 2013.12.20 16:39:33	30.1334	0.0627634	0.0402537	0.0304692	0.0423031	0.0503195	0.0355252	0.0587242	0.07221	0.0122497	0.00956978	0.00910067	0.195972	0.0100289	0.0441719	0.0160083	0.00741189	0.0168878	0.110359	0.213455	0.0192803	0.0282917	7.94824	0.242031	0.0701734	0.0149752	0.0143568	0.224351	0.0172645	0.171805	0.0240954
1007671550-1	1007667214	Sample	148		mouse	serum	KIT3-0-2			SOP-CLM	PN96	DAN 34D	{Run 1007671550-1 approved}	31	10	1	1 (+) | 1 (-)	2013.12.20 17:38:17 | 2013.12.20 17:34:55	36.0759	0.0733425	0.0486324	0.0349774	0.054593	0.0483152	0.0450299	0.0691923	0.0767366	0.011983	0.010728	0.0133107	0.274032	0.0109219	0.0515958	0.020074	0.00923801	0.019668	0.119903	0.264167	0.0217343	0.0385191	14.6683	0.356512	0.0980518	0.0116907	0.0191739	0.37274	0.026881	0.143085	0.0250678
1007671550-1	11000002	Zero Sample	PBS	2008.10.24		water based zero samples	KIT3-0-2						{Run 1007671550-1 approved}	37	10	1	1 (+) | 1 (-)	2013.12.20 13:01:28 | 2013.12.20 12:58:07	1.02468	0.0472115	0.0544595	0.0185409	0.0327754	0.0538113	0.0543866	0.0186661	0.00580815	0.00591797	0.00514673	0.00655038	0.00559795	0.00610108	0.0220254	0.00459013	0.00436692	0.0238621	0.00633038	0.0190525	0.0137588	0.00529186	0.101896	0.010184	0.0315882	0.014062	0.014801	0.013716	0.0167316	0.0243464	0.0192572
1007671550-1	290393	QC Level 1	KIT2-MD01 QC1	2010.11.01	human	plasma	KIT3-0-2	4034 KIT2					{Run 1007671550-1 approved}	38	10	1	1 (+) | 1 (-)	2013.12.20 13:08:21 | 2013.12.20 13:05:01	29.017	0.485399	0.101022	0.0253214	0.753447	0.0538641	0.0712091	0.698	0.0785474	0.00954162	0.0186776	0.00891218	0.703049	0.00498948	0.0293151	0.00752096	0.00616267	0.018014	0.745481	0.0739893	0.011839	0.0342597	3.99875	0.643982	0.0424025	0.0113058	0.014166	0.683347	0.0223444	0.847604	0.0201251
1007671550-1	1007665753	Sample	154		mouse	serum	KIT3-0-2			NOP-CLM	PN96	DAN 35E	{Run 1007671550-1 approved}	39	10	1	1 (+) | 1 (-)	2013.12.20 14:03:43 | 2013.12.20 14:00:18	40.6988	0.0748917	0.0605049	0.0306237	0.0642	0.0509466	0.0548151	0.101229	0.101243	0.0212501	0.0160657	0.00951663	0.355626	0.0143432	0.0662388	0.0267826	0.00992595	0.0214892	0.170247	0.393819	0.0300008	0.0539557	18.9596	0.33757	0.120498	0.017103	0.0150572	0.371499	0.0249022	0.234958	0.0292084
1007671550-1	1007667165	Sample	143		mouse	serum	KIT3-0-2			LIG-CLM	PN96	DAN 33D	{Run 1007671550-1 approved}	40	10	1	1 (+) | 1 (-)	2013.12.20 14:59:00 | 2013.12.20 14:55:38	32.2445	0.0599774	0.0484924	0.0305968	0.0459051	0.0446397	0.047755	0.0776011	0.070128	0.0120305	0.00932145	0.00897621	0.243869	0.00978249	0.0476169	0.0192018	0.0071637	0.0159673	0.133955	0.248128	0.0202854	0.0310856	12.1512	0.329358	0.0970547	0.0159911	0.0125255	0.287675	0.0208171	0.142028	0.0212437
1007671550-1	1007665337	Sample	93		mouse	serum	KIT3-0-2			NOP-CLM	PN96	DAN 08D	{Run 1007671550-1 approved}	41	10	1	1 (+) | 1 (-)	2013.12.20 15:54:23 | 2013.12.20 15:51:01	44.4371	0.0692464	0.0484165	0.0329827	0.0506004	0.0506173	0.0427657	0.0773528	0.0807107	0.0138349	0.0103401	0.00984775	0.220554	0.0115724	0.0491981	0.0180535	0.00856754	0.0187107	0.135317	0.230118	0.0249162	0.0307082	7.44469	0.371646	0.0860952	0.0128685	0.0176435	0.195323	0.0199201	0.187861	0.0226038
1007671550-1	1007665322	Sample	92		mouse	serum	KIT3-0-2			NOP-CLM	PN96	DAN 08C	{Run 1007671550-1 approved}	42	10	1	1 (+) | 1 (-)	2013.12.20 16:49:47 | 2013.12.20 16:46:23	36.3469	0.0614112	0.0399206	0.0300095	0.0398336	0.0504206	0.0373612	0.0608751	0.058891	0.0112519	0.00934582	0.00791447	0.183992	0.00968544	0.0421897	0.0139715	0.00580956	0.0114507	0.114886	0.184624	0.0158681	0.0265397	6.93173	0.304781	0.0711638	0.0149355	0.0139217	0.149746	0.018035	0.150217	0.0199581
1007671550-1	1007665318	Sample	91		mouse	serum	KIT3-0-2			NOP-CLM	PN96	DAN 08B	{Run 1007671550-1 approved}	43	10	1	1 (+) | 1 (-)	2013.12.20 17:45:14 | 2013.12.20 17:41:51	43.667	0.0850235	0.0524976	0.0336799	0.0478338	0.0492255	0.0484592	0.0727309	0.0681706	0.010993	0.0131095	0.0120003	0.212733	0.00977617	0.0480826	0.0170331	0.00796656	0.0205719	0.0943305	0.227132	0.0226083	0.034404	12.1248	0.340472	0.096857	0.0143281	0.0159606	0.404189	0.0262069	0.171914	0.0265815
1007671550-1	290401	QC Level 2	KIT2-MD01 QC2	2010.11.01	human	plasma	KIT3-0-2	4034 KIT2					{Run 1007671550-1 approved}	50	10	1	1 (+) | 1 (-)	2013.12.20 13:15:15 | 2013.12.20 13:11:55	66.6059	2.0994	0.116003	0.0348345	4.58599	0.0440367	0.0757512	1.99186	0.0720184	0.0176442	0.019795	0.00811272	4.27119	0.00747969	0.0285661	0.013923	0.00746371	0.019146	2.2654	0.0846686	0.0147477	0.0374838	13.786	5.32314	0.0752597	0.0180791	0.0204143	4.38471	0.0309674	5.3777	0.0250184
1007671550-1	1007667170	Sample	144		mouse	serum	KIT3-0-2			LIG-CLM	PN96	DAN 33E	{Run 1007671550-1 approved}	51	10	1	1 (+) | 1 (-)	2013.12.20 14:10:36 | 2013.12.20 14:07:15	35.5064	0.0779387	0.0616779	0.0332561	0.0632285	0.0538177	0.0539364	0.0995135	0.092381	0.0191828	0.0172512	0.011045	0.308533	0.0141977	0.0612825	0.0247038	0.00915156	0.0216692	0.201475	0.324942	0.0322644	0.049088	11.3808	0.361268	0.101391	0.0136084	0.0216641	0.287966	0.0304468	0.146245	0.0334991
1007671550-1	1007665341	Sample	94		mouse	serum	KIT3-0-2			NOP-CLM	PN96	DAN 08E	{Run 1007671550-1 approved}	54	10	1	1 (+) | 1 (-)	2013.12.20 16:56:43 | 2013.12.20 16:53:20	39.286	0.0694083	0.0480147	0.0311313	0.0434447	0.0544114	0.050075	0.0551298	0.0695517	0.00976926	0.0108024	0.0117257	0.175274	0.00743491	0.0409017	0.0137994	0.00664763	0.0202199	0.0984178	0.186268	0.0190211	0.0266296	3.85477	0.239659	0.0810893	0.0186924	0.0169169	0.184375	0.0226758	0.152141	0.0277415
1007671550-1	1007665817	Sample	160		mouse	serum	KIT3-0-2			NOP-CLM	PN96	DAN 36F	{Run 1007671550-1 approved}	55	10	1	1 (+) | 1 (-)	2013.12.20 17:52:08 | 2013.12.20 17:48:44	33.1805	0.0770503	0.0549284	0.0301832	0.0618428	0.0502514	0.0493773	0.0925669	0.087487	0.0182132	0.0120985	0.00963777	0.323828	0.014076	0.0579295	0.0264218	0.00738212	0.0216337	0.190091	0.330078	0.0301351	0.049342	11.5623	0.331287	0.0813544	0.0137246	0.0148942	0.224977	0.0283982	0.170596	0.0287439
1007671550-1	290415	QC Level 3	KIT2-MD01 QC3	2010.11.01	human	plasma	KIT3-0-2	4034 KIT2					{Run 1007671550-1 approved}	62	10	1	1 (+) | 1 (-)	2013.12.20 13:22:11 | 2013.12.20 13:18:49	85.5985	3.78547	0.110625	0.0311017	8.38033	0.0398045	0.0691701	3.66537	0.0691407	0.0193153	0.0171681	0.00997476	7.94144	0.00842304	0.0243511	0.0133916	0.00728925	0.017264	4.14674	0.0695001	0.0139028	0.0320913	21.0881	9.71365	0.0282125	0.00813065	0.0121029	7.7896	0.0307227	9.6792	0.0202884
1007671550-1	1007667252	Sample	152		mouse	serum	KIT3-0-2			NOP-CLM	PN96	DAN 35C	{Run 1007671550-1 approved}	65	10	1	1 (+) | 1 (-)	2013.12.20 16:08:16 | 2013.12.20 16:04:53	27.3402	0.0676866	0.0606634	0.028956	0.0496919	0.0530632	0.0561262	0.0760726	0.074236	0.0142134	0.0110255	0.00869493	0.266175	0.0120298	0.0540523	0.0203558	0.00645397	0.0177484	0.133896	0.277464	0.0228152	0.0397552	13.4202	0.26607	0.0935048	0.0147656	0.0142361	0.268779	0.0240126	0.165293	0.0259828
1007671550-1	1007667151	Sample	142		mouse	serum	KIT3-0-2			LIG-CLM	PN96	DAN 33C	{Run 1007671550-1 approved}	66	10	1	1 (+) | 1 (-)	2013.12.20 17:03:38 | 2013.12.20 17:00:16	24.022	0.0690086	0.033881	0.0285733	0.0498816	0.0477372	0.0410507	0.0779017	0.0742397	0.0154746	0.00937021	0.00903254	0.263168	0.011953	0.0541276	0.0180649	0.00852605	0.0169677	0.117809	0.2889	0.0238431	0.0389816	9.77199	0.243151	0.0683667	0.0137938	0.00971246	0.250744	0.0181299	0.103639	0.0206398
1007671550-1	1007667200	Sample	147		mouse	serum	KIT3-0-2			SOP-CLM	PN96	DAN 34C	{Run 1007671550-1 approved}	75	10	1	1 (+) | 1 (-)	2013.12.20 14:24:22 | 2013.12.20 14:21:01	36.7612	0.0781451	0.0637396	0.0381302	0.0652671	0.0498742	0.0542091	0.100439	0.103321	0.0172863	0.015766	0.0135763	0.323977	0.0132656	0.0636516	0.0213562	0.0104012	0.0217878	0.142221	0.333727	0.0320338	0.0453714	12.8679	0.27423	0.0860275	0.0141211	0.0136937	0.285642	0.0243667	0.166029	0.0265509
1007671550-1	1007667248	Sample	151		mouse	serum	KIT3-0-2			NOP-CLM	PN96	DAN 35B	{Run 1007671550-1 approved}	86	10	1	1 (+) | 1 (-)	2013.12.20 13:36:01 | 2013.12.20 13:32:39	39.6137	0.075443	0.062281	0.0384371	0.0593474	0.0555938	0.0622192	0.0713191	0.0727562	0.0143468	0.0116617	0.0110138	0.226411	0.0116353	0.0449734	0.019436	0.00694148	0.0186032	0.118681	0.263902	0.022249	0.0368044	10.8104	0.410679	0.0879322	0.018786	0.0152764	0.282885	0.0232467	0.211513	0.0203473
1007671550-1	1007665356	Sample	95		mouse	serum	KIT3-0-2			NOP-CLM	PN96	DAN 08F	{Run 1007671550-1 approved}	88	10	1	1 (+) | 1 (-)	2013.12.20 15:26:41 | 2013.12.20 15:23:16	28.6123	0.0739696	0.0557684	0.0305522	0.0464871	0.0533447	0.0502863	0.0597717	0.0557526	0.0130281	0.0103656	0.00900615	0.171214	0.00827307	0.0389065	0.0131387	0.00637228	0.0180973	0.0965152	0.171095	0.0163831	0.0281119	7.55219	0.255594	0.078861	0.014552	0.014905	0.23094	0.0218084	0.167308	0.0194816
1007671550-1	1007667233	Sample	150		mouse	serum	KIT3-0-2			SOP-CLM	PN96	DAN 34F	{Run 1007671550-1 approved}	89	10	1	1 (+) | 1 (-)	2013.12.20 16:22:08 | 2013.12.20 16:18:47	32.6946	0.06301	0.0482398	0.0280562	0.0447708	0.0494336	0.0463051	0.0707147	0.073545	0.0112974	0.00874496	0.0096465	0.242855	0.0100135	0.0487737	0.0178611	0.0064911	0.0177604	0.119301	0.248322	0.0198699	0.0333495	12.6758	0.267211	0.0760081	0.0152707	0.0119884	0.304573	0.0205999	0.112833	0.0209293
1007671550-1	1007665802	Sample	159		mouse	serum	KIT3-0-2			NOP-CLM	PN96	DAN 36E	{Run 1007671550-1 approved}	90	10	1	1 (+) | 1 (-)	2013.12.20 17:17:31 | 2013.12.20 17:14:08	34.1336	0.0813148	0.0679921	0.0427206	0.0544416	0.0561511	0.0660746	0.082883	0.0832505	0.0138758	0.0126609	0.0111655	0.270012	0.0122254	0.0578768	0.0212133	0.00518397	0.0207359	0.159643	0.270549	0.0224826	0.0371404	10.148	0.317326	0.0809225	0.0182085	0.0144315	0.234755	0.0221885	0.190335	0.023541
1007671564-1	10000001	Blank				no sample to pipette	KIT2-0-2						{Run 1007671564-1 approved}	1	10	1	3 (+)	2013.12.18 19:54:13
1007671564-1	20000615	Standard L5	KIT2 Cal5	2009.01.01		calibrators	KIT2-0-2						{Run 1007671564-1 approved}	2	10	1	1 (+)	2013.12.18 21:14:01
1007671564-1	1007667011	Sample	128		mouse	serum	KIT2-0-2			SOP-CTRL	PN96	DAN 25D	{Run 1007671564-1 approved}	3	10	1	1 (+)	2013.12.18 22:33:58
1007671564-1	1007667059	Sample	132		mouse	serum	KIT2-0-2			NOP-CTRL	PN96	DAN 26C	{Run 1007671564-1 approved}	4	10	1	1 (+)	2013.12.18 23:53:54
1007671564-1	1007666748	Sample	101		mouse	serum	KIT2-0-2			LIG-CTRL	PN96	DAN 15B	{Run 1007671564-1 approved}	5	10	1	1 (+)	2013.12.19 01:13:51
1007671564-1	11000002	Zero Sample	PBS	2008.10.24		water based zero samples	KIT2-0-2						{Run 1007671564-1 approved}	13	10	1	1 (+)	2013.12.18 20:04:12
1007671564-1	20000616	Standard L6	KIT2 Cal6	2009.01.01		calibrators	KIT2-0-2						{Run 1007671564-1 approved}	14	10	1	1 (+)	2013.12.18 21:23:57
1007671564-1	1007667044	Sample	131		mouse	serum	KIT2-0-2			NOP-CTRL	PN96	DAN 26B	{Run 1007671564-1 approved}	15	10	1	1 (+)	2013.12.18 22:43:57
1007671564-1	1007667006	Sample	127		mouse	serum	KIT2-0-2			SOP-CTRL	PN96	DAN 25C	{Run 1007671564-1 approved}	16	10	1	1 (+)	2013.12.19 00:03:54
1007671564-1	1007666869	Sample	113		mouse	serum	KIT2-0-2			NOP-CTRL	PN96	DAN 17D	{Run 1007671564-1 approved}	17	10	1	1 (+)	2013.12.19 01:23:53
1007671564-1	11000002	Zero Sample	PBS	2008.10.24		water based zero samples	KIT2-0-2						{Run 1007671564-1 approved}	25	10	1	1 (+)	2013.12.18 20:14:08
1007671564-1	20000617	Standard L7	KIT2 Cal7	2009.01.01		calibrators	KIT2-0-2						{Run 1007671564-1 approved}	26	10	1	1 (+)	2013.12.18 21:33:59
1007671564-1	1007666888	Sample	115		mouse	serum	KIT2-0-2			NOP-CTRL	PN96	DAN 17F	{Run 1007671564-1 approved}	27	10	1	1 (+)	2013.12.18 22:53:58
1007671564-1	1007667030	Sample	130		mouse	serum	KIT2-0-2			SOP-CTRL	PN96	DAN 25F	{Run 1007671564-1 approved}	28	10	1	1 (+)	2013.12.19 00:13:53
1007671564-1	1007666961	Sample	123		mouse	serum	KIT2-0-2			LIG-CTRL	PN96	DAN 24D	{Run 1007671564-1 approved}	29	10	1	1 (+)	2013.12.19 01:33:52
1007671564-1	1007666835	Sample	110		mouse	serum	KIT2-0-2			SOP-CTRL	PN96	DAN 16F	{Run 1007671564-1 approved}	30	10	1	1 (+)	2013.12.19 02:53:49
1007671564-1	1007666994	Sample	126		mouse	serum	KIT2-0-2			SOP-CTRL	PN96	DAN 25B	{Run 1007671564-1 approved}	31	10	1	1 (+)	2013.12.19 04:13:46
1007671564-1	11000002	Zero Sample	PBS	2008.10.24		water based zero samples	KIT2-0-2						{Run 1007671564-1 approved}	37	10	1	1 (+)	2013.12.18 20:24:08
1007671564-1	290393	QC Level 1	KIT2-MD01 QC1	2010.11.01	human	plasma	KIT2-0-2	4034 KIT2					{Run 1007671564-1 approved}	38	10	1	1 (+)	2013.12.18 21:43:59
1007671564-1	1007666975	Sample	124		mouse	serum	KIT2-0-2			LIG-CTRL	PN96	DAN 24E	{Run 1007671564-1 approved}	40	10	1	1 (+)	2013.12.19 00:23:53
1007671564-1	1007666980	Sample	125		mouse	serum	KIT2-0-2			LIG-CTRL	PN96	DAN 24F	{Run 1007671564-1 approved}	41	10	1	1 (+)	2013.12.19 01:43:49
1007671564-1	1007666752	Sample	102		mouse	serum	KIT2-0-2			LIG-CTRL	PN96	DAN 15C	{Run 1007671564-1 approved}	42	10	1	1 (+)	2013.12.19 03:03:46
1007671564-1	1007666791	Sample	106		mouse	serum	KIT2-0-2			SOP-CTRL	PN96	DAN 16B	{Run 1007671564-1 approved}	43	10	1	1 (+)	2013.12.19 04:23:50
1007671564-1	20000611	Standard L1	KIT2 Cal1	2009.01.01		calibrators	KIT2-0-2						{Run 1007671564-1 approved}	49	10	1	1 (+)	2013.12.18 20:34:09
1007671564-1	290401	QC Level 2	KIT2-MD01 QC2	2010.11.01	human	plasma	KIT2-0-2	4034 KIT2					{Run 1007671564-1 approved}	50	10	1	1 (+)	2013.12.18 21:53:58
1007671564-1	1007666771	Sample	104		mouse	serum	KIT2-0-2			LIG-CTRL	PN96	DAN 15E	{Run 1007671564-1 approved}	51	10	1	1 (+)	2013.12.18 23:13:57
1007671564-1	1007666937	Sample	120		mouse	serum	KIT2-0-2			NOP-CTRL	PN96	DAN 18F	{Run 1007671564-1 approved}	55	10	1	1 (+)	2013.12.19 04:33:49
1007671564-1	20000612	Standard L2	KIT2 Cal2	2009.01.01		calibrators	KIT2-0-2						{Run 1007671564-1 approved}	61	10	1	1 (+)	2013.12.18 20:44:07
1007671564-1	290415	QC Level 3	KIT2-MD01 QC3	2010.11.01	human	plasma	KIT2-0-2	4034 KIT2					{Run 1007671564-1 approved}	62	10	1	1 (+)	2013.12.18 22:03:59
1007671564-1	1007666873	Sample	114		mouse	serum	KIT2-0-2			NOP-CTRL	PN96	DAN 17E	{Run 1007671564-1 approved}	63	10	1	1 (+)	2013.12.18 23:23:57
1007671564-1	1007667112	Sample	138		mouse	serum	KIT2-0-2			NOP-CTRL	PN96	DAN 27D	{Run 1007671564-1 approved}	64	10	1	1 (+)	2013.12.19 00:43:52
1007671564-1	1007666821	Sample	109		mouse	serum	KIT2-0-2			SOP-CTRL	PN96	DAN 16E	{Run 1007671564-1 approved}	65	10	1	1 (+)	2013.12.19 02:03:50
1007671564-1	20000613	Standard L3	KIT2 Cal3	2009.01.01		calibrators	KIT2-0-2						{Run 1007671564-1 approved}	73	10	1	1 (+)	2013.12.18 20:54:02
1007671564-1	1007666941	Sample	121		mouse	serum	KIT2-0-2			LIG-CTRL	PN96	DAN 24B	{Run 1007671564-1 approved}	74	10	1	1 (+)	2013.12.18 22:13:58
1007671564-1	1007666786	Sample	105		mouse	serum	KIT2-0-2			LIG-CTRL	PN96	DAN 15F	{Run 1007671564-1 approved}	75	10	1	1 (+)	2013.12.18 23:33:52
1007671564-1	1007666918	Sample	118		mouse	serum	KIT2-0-2			NOP-CTRL	PN96	DAN 18D	{Run 1007671564-1 approved}	76	10	1	1 (+)	2013.12.19 00:53:52
1007671564-1	1007667131	Sample	140		mouse	serum	KIT2-0-2			NOP-CTRL	PN96	DAN 27F	{Run 1007671564-1 approved}	78	10	1	1 (+)	2013.12.19 03:33:49
1007671564-1	20000614	Standard L4	KIT2 Cal4	2009.01.01		calibrators	KIT2-0-2						{Run 1007671564-1 approved}	85	10	1	1 (+)	2013.12.18 21:04:00
1007671564-1	1007666922	Sample	119		mouse	serum	KIT2-0-2			NOP-CTRL	PN96	DAN 18E	{Run 1007671564-1 approved}	88	10	1	1 (+)	2013.12.19 01:03:52
1007671564-1	1007666801	Sample	107		mouse	serum	KIT2-0-2			SOP-CTRL	PN96	DAN 16C	{Run 1007671564-1 approved}	89	10	1	1 (+)	2013.12.19 02:23:49
1007671564-1	1007666956	Sample	122		mouse	serum	KIT2-0-2			LIG-CTRL	PN96	DAN 24C	{Run 1007671564-1 approved}	90	10	1	1 (+)	2013.12.19 03:43:48
1007671579-1	10000001	Blank				no sample to pipette	KIT3-0-2						{Run 1007671579-1 approved}	1	10	1	3 (+) | 3 (-)	2013.12.20 18:25:14 | 2013.12.20 18:21:51	0	0	0	0	0	0	0	0	0	0	0	0	0	0	0	0	0	0	0	0	0	0	0	0	0	0	0	0	0	0	0
1007671579-1	1007667011	Sample	128		mouse	serum	KIT3-0-2			SOP-CTRL	PN96	DAN 25D	{Run 1007671579-1 approved}	3	10	1	1 (+) | 1 (-)	2013.12.20 19:27:46 | 2013.12.20 19:24:22	35.0879	0.0808534	0.0596485	0.0390381	0.0570255	0.0534075	0.0611158	0.0675589	0.0745058	0.0137543	0.0107219	0.0109223	0.236729	0.0102009	0.0447137	0.0207555	0.00641308	0.023047	0.136967	0.23012	0.0230235	0.0339765	8.73992	0.30329	0.0702514	0.0989502	0.0148724	0.253899	0.0282388	0.154008	0.0235203
1007671579-1	1007667059	Sample	132		mouse	serum	KIT3-0-2			NOP-CTRL	PN96	DAN 26C	{Run 1007671579-1 approved}	4	10	1	1 (+) | 1 (-)	2013.12.20 20:23:18 | 2013.12.20 20:19:55	34.3849	0.0771233	0.0594349	0.0391166	0.0542718	0.0471738	0.0635823	0.0844561	0.0837398	0.0138258	0.0135937	0.0114145	0.291852	0.0136958	0.0628725	0.0208588	0.0078864	0.0173293	0.162643	0.275469	0.0324455	0.0345615	11.3023	0.356714	0.0942015	0.0893794	0.015984	0.308431	0.0228343	0.160552	0.0306857
1007671579-1	1007666748	Sample	101		mouse	serum	KIT3-0-2			LIG-CTRL	PN96	DAN 15B	{Run 1007671579-1 approved}	5	10	1	1 (+) | 1 (-)	2013.12.20 21:18:55 | 2013.12.20 21:15:31	53.2379	0.0717258	0.0638056	0.0382744	0.0581464	0.0506468	0.0563732	0.0708476	0.0845394	0.015286	0.0143216	0.00806253	0.246699	0.0112501	0.0510394	0.0175563	0.00721385	0.016019	0.138467	0.245473	0.0235205	0.0361763	3.76653	0.321988	0.0882927	0.104365	0.015902	0.1067	0.0221077	0.184973	0.0255364
1007671579-1	11000002	Zero Sample	PBS	2008.10.24		water based zero samples	KIT3-0-2						{Run 1007671579-1 approved}	13	10	1	1 (+) | 1 (-)	2013.12.20 18:32:10 | 2013.12.20 18:28:47	1.10959	0.044415	0.0592738	0.0193341	0.0260166	0.0567212	0.0537374	0.0184194	0.00566981	0.0054297	0.00438573	0.00438573	0.00683812	0.00457437	0.0207907	0.00526583	0.00357783	0.0130418	0.00617729	0.0146312	0.00845005	0.0037836	0.123105	0.016632	0.0212414	0.102956	0.0183665	0.0143891	0.0144551	0.0275659	0.0195894
1007671579-1	1007667044	Sample	131		mouse	serum	KIT3-0-2			NOP-CTRL	PN96	DAN 26B	{Run 1007671579-1 approved}	15	10	1	1 (+) | 1 (-)	2013.12.20 19:34:43 | 2013.12.20 19:31:17	36.5034	0.0806076	0.0509626	0.0373882	0.0539718	0.0535608	0.0482648	0.0656682	0.0659016	0.0134205	0.012726	0.0101618	0.333606	0.0142892	0.046723	0.0239281	0.00693283	0.01605	0.295191	0.300352	0.0233363	0.0344289	3.49446	0.155601	0.0599033	0.0951705	0.0150102	0.0591272	0.0232917	0.118199	0.0273845
1007671579-1	1007667006	Sample	127		mouse	serum	KIT3-0-2			SOP-CTRL	PN96	DAN 25C	{Run 1007671579-1 approved}	16	10	1	1 (+) | 1 (-)	2013.12.20 20:30:14 | 2013.12.20 20:26:53	39.9723	0.0769552	0.0507931	0.0389028	0.0570389	0.050585	0.0560788	0.0742154	0.0842135	0.0136252	0.0123094	0.0099101	0.249966	0.0116113	0.0415039	0.0198402	0.00803239	0.016795	0.154749	0.246087	0.0219979	0.0327149	10.9663	0.38972	0.0699681	0.110085	0.0193433	0.330306	0.0205039	0.197639	0.0222931
1007671579-1	1007666869	Sample	113		mouse	serum	KIT3-0-2			NOP-CTRL	PN96	DAN 17D	{Run 1007671579-1 approved}	17	10	1	1 (+) | 1 (-)	2013.12.20 21:25:54 | 2013.12.20 21:22:30	46.4682	0.0677687	0.0487982	0.0432885	0.0558686	0.0493305	0.0451097	0.0825286	0.0732612	0.0164789	0.0139315	0.00794681	0.25285	0.0126902	0.0544534	0.0218049	0.00696573	0.0155993	0.135871	0.290075	0.0232875	0.0440722	8.79976	0.294119	0.0998536	0.104186	0.0160551	0.167222	0.0216473	0.234659	0.02841
1007671579-1	11000002	Zero Sample	PBS	2008.10.24		water based zero samples	KIT3-0-2						{Run 1007671579-1 approved}	25	10	1	1 (+) | 1 (-)	2013.12.20 18:39:09 | 2013.12.20 18:35:45	1.06618	0.0472554	0.0553259	0.0181304	0.0278805	0.0521244	0.0586888	0.01685	0.0041872	0.00561729	0.00518997	0.00496912	0.00570215	0.00290925	0.0205453	0.00610289	0.00375445	0.0138031	0.00469154	0.0149905	0.00967837	0.00446694	0.107944	0.0150175	0.0284608	0.100031	0.0156632	0.0163386	0.0136637	0.0286453	0.0161045
1007671579-1	1007666888	Sample	115		mouse	serum	KIT3-0-2			NOP-CTRL	PN96	DAN 17F	{Run 1007671579-1 approved}	27	10	1	1 (+) | 1 (-)	2013.12.20 19:41:38 | 2013.12.20 19:38:17	46.9396	0.0674338	0.0462495	0.03713	0.0508957	0.0548735	0.0412964	0.0810161	0.0650956	0.0167998	0.0102447	0.00982487	0.245101	0.0101947	0.0506712	0.021314	0.00780951	0.0173825	0.110935	0.283874	0.0245749	0.0396189	3.80115	0.343758	0.0765735	0.100268	0.0151309	0.126191	0.0189137	0.211996	0.0224128
1007671579-1	1007667030	Sample	130		mouse	serum	KIT3-0-2			SOP-CTRL	PN96	DAN 25F	{Run 1007671579-1 approved}	28	10	1	1 (+) | 1 (-)	2013.12.20 20:37:10 | 2013.12.20 20:33:48	43.0668	0.0697204	0.0457568	0.0400145	0.0678273	0.0539907	0.0402905	0.104554	0.107219	0.0161591	0.0182892	0.00895406	0.29621	0.0133225	0.0726702	0.0227248	0.0106687	0.0173366	0.177979	0.311487	0.0257031	0.0530059	17.1924	0.357352	0.101578	0.102023	0.0136825	0.27696	0.0225672	0.184045	0.0262503
1007671579-1	1007666961	Sample	123		mouse	serum	KIT3-0-2			LIG-CTRL	PN96	DAN 24D	{Run 1007671579-1 approved}	29	10	1	1 (+) | 1 (-)	2013.12.20 21:32:50 | 2013.12.20 21:29:27	33.5461	0.0716477	0.0497894	0.040889	0.0532025	0.0519142	0.0412912	0.0875418	0.0890471	0.0172611	0.0139492	0.00883451	0.290596	0.010344	0.0697749	0.0241369	0.0090205	0.0138562	0.15223	0.318129	0.0250842	0.0481826	14.4327	0.313084	0.0985121	0.100711	0.0157061	0.323315	0.0191963	0.258048	0.0253286
1007671579-1	1007666835	Sample	110		mouse	serum	KIT3-0-2			SOP-CTRL	PN96	DAN 16F	{Run 1007671579-1 approved}	30	10	1	1 (+) | 1 (-)	2013.12.20 22:28:26 | 2013.12.20 22:25:07	34.4147	0.0648401	0.0342911	0.0392449	0.0499289	0.0511226	0.0305238	0.0763802	0.0740593	0.0174203	0.0120761	0.00791873	0.283056	0.014588	0.0523795	0.0185955	0.0100964	0.0170253	0.133736	0.29195	0.025222	0.0339526	7.78581	0.202545	0.0887811	0.115166	0.0163324	0.113991	0.0228653	0.144001	0.0275384
1007671579-1	1007666994	Sample	126		mouse	serum	KIT3-0-2			SOP-CTRL	PN96	DAN 25B	{Run 1007671579-1 approved}	31	10	1	1 (+) | 1 (-)	2013.12.20 23:24:06 | 2013.12.20 23:20:42	32.2138	0.0725993	0.0393906	0.0355217	0.0414047	0.0518876	0.0463986	0.0614902	0.0735001	0.0117181	0.00994527	0.0093715	0.235813	0.010562	0.043269	0.0177366	0.00525952	0.0176911	0.186429	0.223182	0.0238084	0.0277587	5.76688	0.181251	0.0560025	0.100125	0.0170922	0.0759914	0.025552	0.132825	0.0239471
1007671579-1	11000002	Zero Sample	PBS	2008.10.24		water based zero samples	KIT3-0-2						{Run 1007671579-1 approved}	37	10	1	1 (+) | 1 (-)	2013.12.20 18:46:07 | 2013.12.20 18:42:41	0.97992	0.0466302	0.058166	0.0181121	0.0255056	0.0591519	0.0568833	0.0184364	0.00523846	0.00575209	0.00668158	0.00433716	0.00576441	0.0028649	0.021787	0.0061093	0.00480605	0.0152387	0.0069277	0.0180353	0.0111159	0.00431558	0.133014	0.016913	0.0365748	0.109369	0.0176907	0.0148326	0.013487	0.0314313	0.0233801
1007671579-1	290393	QC Level 1	KIT2-MD01 QC1	2010.11.01	human	plasma	KIT3-0-2	4034 KIT2					{Run 1007671579-1 approved}	38	10	1	1 (+) | 1 (-)	2013.12.20 18:53:02 | 2013.12.20 18:49:42	37.6441	0.494636	0.105199	0.0302804	0.776736	0.0474908	0.0735568	0.678678	0.0793509	0.0104396	0.0197567	0.00671533	0.738981	0.00623089	0.0267562	0.00968281	0.00729927	0.0146959	0.766822	0.0730568	0.00960795	0.0335739	4.15472	0.691884	0.0603065	0.102468	0.0160257	0.69422	0.0238643	0.905506	0.0275218
1007671579-1	1007666975	Sample	124		mouse	serum	KIT3-0-2			LIG-CTRL	PN96	DAN 24E	{Run 1007671579-1 approved}	40	10	1	1 (+) | 1 (-)	2013.12.20 20:44:10 | 2013.12.20 20:40:45	44.0203	0.0793334	0.0540765	0.0353453	0.0600237	0.051408	0.0470259	0.0984393	0.085929	0.0153806	0.0154116	0.00987647	0.313517	0.013479	0.059202	0.02106	0.00987647	0.0180164	0.165776	0.311346	0.0294846	0.043989	13.054	0.367367	0.0755401	0.118251	0.0202289	0.245016	0.0222518	0.218034	0.0271786
1007671579-1	1007666980	Sample	125		mouse	serum	KIT3-0-2			LIG-CTRL	PN96	DAN 24F	{Run 1007671579-1 approved}	41	10	1	1 (+) | 1 (-)	2013.12.20 21:39:49 | 2013.12.20 21:36:23	26.1382	0.0681852	0.047653	0.0364871	0.0482833	0.053684	0.0415301	0.0791311	0.0786443	0.0150651	0.0117895	0.00913423	0.2919	0.0131248	0.0568916	0.0192638	0.00902802	0.0164629	0.181592	0.299346	0.0246746	0.0361348	10.4746	0.2835	0.0850188	0.117393	0.0145972	0.292685	0.025782	0.175984	0.0278362
1007671579-1	1007666752	Sample	102		mouse	serum	KIT3-0-2			LIG-CTRL	PN96	DAN 15C	{Run 1007671579-1 approved}	42	10	1	1 (+) | 1 (-)	2013.12.20 22:35:25 | 2013.12.20 22:32:01	41.709	0.0643946	0.0521349	0.0393997	0.0490151	0.0557818	0.0431027	0.0730278	0.0697372	0.0154924	0.012545	0.00956298	0.23001	0.00851258	0.0486435	0.0213542	0.00719794	0.01491	0.136413	0.220487	0.0191959	0.0304409	6.78265	0.265881	0.0700248	0.117087	0.0165337	0.122573	0.0222287	0.175946	0.0263532
1007671579-1	1007666791	Sample	106		mouse	serum	KIT3-0-2			SOP-CTRL	PN96	DAN 16B	{Run 1007671579-1 approved}	43	10	1	1 (+) | 1 (-)	2013.12.20 23:31:04 | 2013.12.20 23:27:40	44.2191	0.0745115	0.0518264	0.0346434	0.0583776	0.0487156	0.0535818	0.0998163	0.106085	0.0154754	0.0154043	0.00994862	0.323592	0.0173741	0.0569168	0.0235421	0.0113393	0.0248181	0.190482	0.349687	0.0332379	0.0468957	10.3139	0.289809	0.09215	0.141205	0.020563	0.154291	0.0251325	0.154221	0.0300157
1007671579-1	290401	QC Level 2	KIT2-MD01 QC2	2010.11.01	human	plasma	KIT3-0-2	4034 KIT2					{Run 1007671579-1 approved}	50	10	1	1 (+) | 1 (-)	2013.12.20 18:59:57 | 2013.12.20 18:56:35	66.4689	2.01401	0.115272	0.0319886	4.54344	0.0484225	0.0817335	1.99144	0.0790699	0.0131759	0.0195026	0.00774074	4.50339	0.00695174	0.0307119	0.00956813	0.00542857	0.0128677	2.33774	0.0751442	0.0114028	0.034319	13.4102	5.08814	0.0554369	0.0878124	0.0126696	4.19995	0.0301573	5.0721	0.0270112
1007671579-1	1007666771	Sample	104		mouse	serum	KIT3-0-2			LIG-CTRL	PN96	DAN 15E	{Run 1007671579-1 approved}	51	10	1	1 (+) | 1 (-)	2013.12.20 19:55:31 | 2013.12.20 19:52:05	44.9839	0.0792003	0.0445678	0.0370311	0.0553094	0.0480939	0.0431366	0.0792817	0.0821553	0.0112055	0.0143369	0.0105137	0.199919	0.0124522	0.0472989	0.0150714	0.00735962	0.0170131	0.130497	0.228589	0.0216286	0.0230206	7.42333	0.376568	0.0765052	0.0997505	0.016477	0.291371	0.0224842	0.201825	0.0241382
1007671579-1	1007666937	Sample	120		mouse	serum	KIT3-0-2			NOP-CTRL	PN96	DAN 18F	{Run 1007671579-1 approved}	55	10	1	1 (+) | 1 (-)	2013.12.20 23:38:03 | 2013.12.20 23:34:39	50.9985	0.084272	0.047784	0.0382631	0.0624194	0.0529961	0.0486468	0.103981	0.086836	0.0199191	0.0143425	0.0112114	0.313425	0.0139297	0.0598618	0.0205411	0.0121204	0.0224228	0.154021	0.321019	0.0335597	0.0498379	7.2039	0.424098	0.0941945	0.116119	0.0195716	0.240722	0.0210349	0.177272	0.0280186
1007671579-1	290415	QC Level 3	KIT2-MD01 QC3	2010.11.01	human	plasma	KIT3-0-2	4034 KIT2					{Run 1007671579-1 approved}	62	10	1	1 (+) | 1 (-)	2013.12.20 19:06:54 | 2013.12.20 19:03:29	83.0499	3.51559	0.102766	0.0280988	7.88561	0.0425676	0.0689147	3.32195	0.0731253	0.0165651	0.0170069	0.00683874	7.48038	0.00584255	0.0264803	0.015246	0.00557897	0.0137675	3.89981	0.0655811	0.0103906	0.0338437	20.2599	8.68408	0.0299619	0.0678342	0.0135742	7.24842	0.0333184	9.33501	0.0272245
1007671579-1	1007666873	Sample	114		mouse	serum	KIT3-0-2			NOP-CTRL	PN96	DAN 17E	{Run 1007671579-1 approved}	63	10	1	1 (+) | 1 (-)	2013.12.20 20:02:27 | 2013.12.20 19:59:05	29.0215	0.0560108	0.0418939	0.029761	0.0458849	0.0466236	0.0392802	0.0774049	0.0591998	0.0137811	0.010779	0.00726765	0.215772	0.011662	0.0460855	0.0168788	0.0077576	0.01723	0.112026	0.244956	0.0205515	0.0339821	7.32332	0.224061	0.0804208	0.0930957	0.0147962	0.132354	0.0177246	0.132659	0.0231445
1007671579-1	1007667112	Sample	138		mouse	serum	KIT3-0-2			NOP-CTRL	PN96	DAN 27D	{Run 1007671579-1 approved}	64	10	1	1 (+) | 1 (-)	2013.12.20 20:58:04 | 2013.12.20 20:54:41	31.7304	0.0634482	0.0466303	0.0319348	0.0394971	0.0490183	0.0483272	0.0614783	0.0702446	0.0129373	0.0115046	0.00888991	0.200748	0.0103467	0.0417286	0.0124801	0.00697248	0.0140321	0.117037	0.195082	0.0207388	0.0290539	8.64564	0.262509	0.0877706	0.0995593	0.0113386	0.198962	0.0217323	0.1521	0.024384
1007671579-1	1007666821	Sample	109		mouse	serum	KIT3-0-2			SOP-CTRL	PN96	DAN 16E	{Run 1007671579-1 approved}	65	10	1	1 (+) | 1 (-)	2013.12.20 21:53:43 | 2013.12.20 21:50:20	29.7864	0.0574135	0.0511864	0.0307047	0.0527093	0.0509336	0.0493893	0.0843368	0.0805924	0.0132127	0.0127141	0.0101211	0.262126	0.0119573	0.056045	0.0196964	0.00895003	0.0154744	0.127638	0.273345	0.0288757	0.039574	6.61563	0.170843	0.082531	0.0959577	0.015654	0.157513	0.0194109	0.14689	0.0204506
1007671579-1	1007666941	Sample	121		mouse	serum	KIT3-0-2			LIG-CTRL	PN96	DAN 24B	{Run 1007671579-1 approved}	74	10	1	1 (+) | 1 (-)	2013.12.20 19:13:52 | 2013.12.20 19:10:29	27.5678	0.074547	0.0527223	0.0307589	0.0468752	0.049689	0.0508803	0.0737941	0.0602066	0.0127157	0.0102863	0.00837466	0.246781	0.00945271	0.0526403	0.0156853	0.00892083	0.0142915	0.12502	0.221507	0.0187901	0.0295844	9.38616	0.337115	0.0609792	0.0927177	0.0172114	0.303498	0.0261545	0.156459	0.0287506
1007671579-1	1007666786	Sample	105		mouse	serum	KIT3-0-2			LIG-CTRL	PN96	DAN 15F	{Run 1007671579-1 approved}	75	10	1	1 (+) | 1 (-)	2013.12.20 20:09:24 | 2013.12.20 20:05:59	25.5315	0.0608322	0.0373315	0.0306347	0.0376867	0.0412709	0.038851	0.06345	0.0712565	0.0104563	0.0133286	0.00751412	0.168086	0.00840165	0.044998	0.0151789	0.00635122	0.0159228	0.106838	0.1812	0.0161	0.0212	5.28358	0.200656	0.0529705	0.0838512	0.0136119	0.268766	0.0217143	0.137786	0.0200703
1007671579-1	1007666918	Sample	118		mouse	serum	KIT3-0-2			NOP-CTRL	PN96	DAN 18D	{Run 1007671579-1 approved}	76	10	1	1 (+) | 1 (-)	2013.12.20 21:05:00 | 2013.12.20 21:01:35	35.8126	0.0714006	0.0488477	0.0378976	0.0505844	0.0494691	0.0500606	0.0812624	0.0666657	0.0150377	0.0133762	0.0109777	0.254853	0.0132944	0.0506301	0.0181441	0.00719548	0.0164205	0.151928	0.271326	0.0277248	0.0383802	7.53676	0.298231	0.089684	0.0934757	0.0158618	0.145408	0.0213196	0.149143	0.0304251
1007671579-1	1007667131	Sample	140		mouse	serum	KIT3-0-2			NOP-CTRL	PN96	DAN 27F	{Run 1007671579-1 approved}	78	10	1	1 (+) | 1 (-)	2013.12.20 22:56:13 | 2013.12.20 22:52:51	30.3614	0.0671003	0.0499809	0.0365704	0.0497353	0.050354	0.0504007	0.0899401	0.092861	0.016627	0.0148655	0.0116381	0.257281	0.0123988	0.063782	0.0203333	0.00997555	0.0199511	0.119599	0.241823	0.0281121	0.0375189	16.1855	0.225974	0.0929451	0.101626	0.0158116	0.277378	0.0231093	0.125726	0.0242585
1007671579-1	1007666922	Sample	119		mouse	serum	KIT3-0-2			NOP-CTRL	PN96	DAN 18E	{Run 1007671579-1 approved}	88	10	1	1 (+) | 1 (-)	2013.12.20 21:11:58 | 2013.12.20 21:08:34	46.1019	0.0802643	0.062759	0.0357177	0.0524799	0.0501365	0.0608165	0.0811036	0.0763969	0.0144475	0.0126824	0.00862004	0.247565	0.0118749	0.0503196	0.0170491	0.00762923	0.0163483	0.118521	0.251463	0.0216894	0.0357493	8.95539	0.241845	0.0826796	0.098877	0.0138607	0.199347	0.0225012	0.164531	0.023836
1007671579-1	1007666801	Sample	107		mouse	serum	KIT3-0-2			SOP-CTRL	PN96	DAN 16C	{Run 1007671579-1 approved}	89	10	1	1 (+) | 1 (-)	2013.12.20 22:07:35 | 2013.12.20 22:04:14	46.6819	0.0682544	0.061051	0.0336271	0.0560266	0.0498188	0.0593898	0.0843295	0.0963162	0.0177412	0.0123749	0.0078662	0.289991	0.0129147	0.0634815	0.0236328	0.00777027	0.0181306	0.129172	0.315772	0.0301054	0.0424891	9.40393	0.278417	0.108574	0.0991718	0.0154707	0.148825	0.0202174	0.154773	0.0301887
1007671579-1	1007666956	Sample	122		mouse	serum	KIT3-0-2			LIG-CTRL	PN96	DAN 24C	{Run 1007671579-1 approved}	90	10	1	1 (+) | 1 (-)	2013.12.20 23:03:09 | 2013.12.20 22:59:44	34.9615	0.073506	0.0545491	0.0313672	0.0506036	0.0517552	0.0582906	0.0778317	0.0843774	0.0146573	0.0121357	0.00871032	0.265225	0.0127351	0.0559459	0.0257539	0.00831885	0.0191823	0.153249	0.299165	0.0264872	0.0408075	8.22951	0.321642	0.0718548	0.0947269	0.0168577	0.240941	0.0212477	0.141962	0.0312358
[truncated: 157 more columns]
