# Supplementary material for: The effect of dietary lipid quality in early life on serum LysoPC(18:2) levels and their association with adult blood glucose levels in intrauterine growth restricted rats
Source: Nutr Metab (Lond). 2021 Nov 27;18:101. doi: 10.1186/s12986-021-00614-8 (PMC8627018; doi:10.1186/s12986-021-00614-8)
Supplement: Supplementary file 4 — Additional file 4. Metabolite module membership of PN42 metabolomics data. Order of metabolites within a module by module membership score. [file 12986_2021_614_MOESM4_ESM.xlsx]

## Sheet: Table 4
Additional File 4: metabolite module membership of PN42 metabolomics data. Order of metabolites within a module by module membership score.
Module	Molecule	Molecule class	Module membership score	Module membership significance
Module 1	PC ae C36:3	glycerophospholipids	0.961503	1.55455e-32
Module 1	PC aa C36:2	glycerophospholipids	0.957274	2.58468e-31
Module 1	PC aa C36:3	glycerophospholipids	0.956975	3.11899e-31
Module 1	PC ae C36:2	glycerophospholipids	0.940653	1.74714e-27
Module 1	PC ae C38:2	glycerophospholipids	0.929213	1.91497e-25
Module 1	lysoPC a C18:1	glycerophospholipids	0.90634	3.11964e-22
Module 1	PC aa C34:2	glycerophospholipids	0.90411	5.78332e-22
Module 1	PC aa C42:2	glycerophospholipids	0.903963	6.02016e-22
Module 1	lysoPC a C18:2	glycerophospholipids	0.893352	9.32027e-21
Module 1	PC ae C34:2	glycerophospholipids	0.883409	9.45667e-20
Module 1	PC aa C38:3	glycerophospholipids	0.879279	2.32931e-19
Module 1	PC aa C34:3	glycerophospholipids	0.874649	6.1576e-19
Module 1	lysoPC a C20:3	glycerophospholipids	0.868696	2.03428e-18
Module 1	PC ae C42:2	glycerophospholipids	0.860881	8.96698e-18
Module 1	PC aa C32:2	glycerophospholipids	0.849214	6.99735e-17
Module 1	PC aa C40:3	glycerophospholipids	0.830271	1.3952e-15
Module 1	PC aa C40:2	glycerophospholipids	0.817423	8.67875e-15
Module 1	PC aa C42:6	glycerophospholipids	0.785782	4.50513e-13
Module 1	PC aa C36:1	glycerophospholipids	0.780342	8.31047e-13
Module 1	PC ae C34:3	glycerophospholipids	0.757485	9.11472e-12
Module 1	PC ae C42:0	glycerophospholipids	0.65837	2.60552e-08
Module 1	Pro	aminoacids	0.60306	6.88665e-07
Module 1	PC aa C40:1	glycerophospholipids	0.598946	8.57386e-07
Module 1	lysoPC a C26:1	glycerophospholipids	0.49858	7.90949e-05
Module 1	C0	acylcarnitines	0.411313	0.00148036
Module 1	Cit:Arg ratio		0.363932	0.00538787
Module 2	PC ae C40:6	glycerophospholipids	0.907117	2.50706e-22
Module 2	PC ae C38:6	glycerophospholipids	0.895005	6.20164e-21
Module 2	PC ae C34:1	glycerophospholipids	0.874636	6.17429e-19
Module 2	PC aa C40:4	glycerophospholipids	0.840109	3.09505e-16
Module 2	PC aa C38:6	glycerophospholipids	0.801579	6.85198e-14
Module 2	PC aa C38:0	glycerophospholipids	0.797529	1.12812e-13
Module 2	PC ae C34:0	glycerophospholipids	0.787905	3.53042e-13
Module 2	PC aa C36:0	glycerophospholipids	0.787289	3.79021e-13
Module 2	PC ae C36:0	glycerophospholipids	0.785596	4.60152e-13
Module 2	PC aa C40:5	glycerophospholipids	0.769668	2.63117e-12
Module 2	PC ae C42:3	glycerophospholipids	0.750062	1.8763e-11
Module 2	PC aa C40:6	glycerophospholipids	0.743562	3.45962e-11
Module 2	PC aa C30:0	glycerophospholipids	0.729682	1.20454e-10
Module 2	PC aa C42:5	glycerophospholipids	0.689346	3.04219e-09
Module 2	PC ae C32:2	glycerophospholipids	0.684311	4.39055e-09
Module 2	lysoPC a C24:0	glycerophospholipids	0.668488	1.3284e-08
Module 2	PC ae C44:5	glycerophospholipids	0.617061	3.19055e-07
Module 2	PC ae C30:0	glycerophospholipids	0.568335	3.99512e-06
Module 3	PC ae C40:5	glycerophospholipids	0.946927	8.7847e-29
Module 3	PC ae C40:2	glycerophospholipids	0.923008	1.77825e-24
Module 3	PC ae C38:3	glycerophospholipids	0.893902	8.14463e-21
Module 3	PC ae C42:4	glycerophospholipids	0.887516	3.72893e-20
Module 3	PC ae C36:1	glycerophospholipids	0.848159	8.35426e-17
Module 3	PC ae C38:1	glycerophospholipids	0.829674	1.52397e-15
Module 3	PC ae C42:1	glycerophospholipids	0.799952	8.38298e-14
Module 3	PC ae C44:3	glycerophospholipids	0.798004	1.06461e-13
Module 3	PC aa C42:4	glycerophospholipids	0.7823	6.68005e-13
Module 3	PC ae C40:3	glycerophospholipids	0.781773	7.08629e-13
Module 3	PC ae C44:4	glycerophospholipids	0.760343	6.85542e-12
Module 3	PC ae C42:5	glycerophospholipids	0.657687	2.72412e-08
Module 3	PC aa C42:1	glycerophospholipids	0.586077	1.66913e-06
Module 3	PC ae C30:2	glycerophospholipids	0.528477	2.38416e-05
Module 3	PC aa C42:0	glycerophospholipids	0.52781	2.45185e-05
Module 3	lysoPC a C26:0	glycerophospholipids	0.420616	0.00112287
Module 3	lysoPC a C28:1	glycerophospholipids	0.406487	0.00170336
Module 4	SM C16:0	sphingolipids	0.913049	4.41925e-23
Module 4	SM C24:0	sphingolipids	0.909932	1.11657e-22
Module 4	SM C18:1	sphingolipids	0.889415	2.39543e-20
Module 4	SM C16:1	sphingolipids	0.85697	1.82158e-17
Module 4	SM C24:1	sphingolipids	0.856466	1.99297e-17
Module 4	SM (OH) C16:1	sphingolipids	0.853957	3.10104e-17
Module 4	SM C18:0	sphingolipids	0.809905	2.3697e-14
Module 4	SM (OH) C22:1	sphingolipids	0.80578	4.03579e-14
Module 4	SM (OH) C22:2	sphingolipids	0.802278	6.2798e-14
Module 4	SM C26:1	sphingolipids	0.791297	2.37771e-13
Module 4	SM (OH) C24:1	sphingolipids	0.790359	2.65417e-13
Module 4	SM (OH) C14:1	sphingolipids	0.700737	1.29008e-09
Module 4	PC aa C28:1	glycerophospholipids	0.672332	1.0214e-08
Module 5	PC aa C32:1	glycerophospholipids	0.969175	3.80795e-35
Module 5	PC aa C36:5	glycerophospholipids	0.939478	2.95029e-27
Module 5	PC aa C34:1	glycerophospholipids	0.889831	2.17147e-20
Module 5	PC ae C38:0	glycerophospholipids	0.882048	1.27746e-19
Module 5	PC aa C36:6	glycerophospholipids	0.879881	2.04663e-19
Module 5	TotalPC		0.867578	2.52993e-18
Module 5	PC aa C38:5	glycerophospholipids	0.866328	3.22053e-18
Module 5	PC aa C34:4	glycerophospholipids	0.781193	7.5602e-13
Module 5	PC aa C32:3	glycerophospholipids	0.769884	2.57203e-12
Module 5	lysoPC a C16:1	glycerophospholipids	0.703275	1.05991e-09
Module 5	TotalPC:Total LysoPC ratio		0.590023	1.3649e-06
Module 6	PC aa C38:4	glycerophospholipids	0.914096	3.21136e-23
Module 6	PC ae C38:4	glycerophospholipids	0.891684	1.39656e-20
Module 6	PC aa C36:4	glycerophospholipids	0.886769	4.42822e-20
Module 6	lysoPC a C20:4	glycerophospholipids	0.81068	2.14091e-14
Module 6	PC ae C40:1	glycerophospholipids	0.748753	2.1255e-11
Module 6	(C16+C18):C0 ratio		0.743776	3.39162e-11
Module 6	(C2+C3):C0 ratio		0.733411	8.68098e-11
Module 6	Gln	aminoacids	0.702416	1.13304e-09
Module 6	C2	acylcarnitines	0.691214	2.65006e-09
Module 6	PC ae C40:4	glycerophospholipids	0.689238	3.06641e-09
Module 6	H1	sugars	0.517601	3.73658e-05
Module 7	Ser	aminoacids	0.861845	7.5035e-18
Module 7	Arg	aminoacids	0.860528	9.56715e-18
Module 7	Met	aminoacids	0.84358	1.7756e-16
Module 7	Asp	aminoacids	0.73958	4.9883e-11
Module 7	Glu	aminoacids	0.730917	1.08136e-10
Module 7	Tyr	aminoacids	0.667218	1.44763e-08
Module 7	Lys	aminoacids	0.658493	2.58463e-08
Module 7	Thr	aminoacids	0.59892	8.58592e-07
Module 7	Taurine	biogenic amines	0.385309	0.00307866
Module 8	PC ae C38:5	glycerophospholipids	0.957698	1.9762e-31
Module 8	PC ae C36:5	glycerophospholipids	0.897877	3.00644e-21
Module 8	PC ae C36:4	glycerophospholipids	0.89523	5.86395e-21
Module 8	PC ae C32:1	glycerophospholipids	0.872884	8.83212e-19
Module 8	PC aa C32:0	glycerophospholipids	0.851902	4.42774e-17
Module 8	His	aminoacids	0.600623	7.84423e-07
Module 8	PC ae C44:6	glycerophospholipids	0.59081	1.3108e-06
Module 8	lysoPC a C28:0	glycerophospholipids	0.417176	0.00124485
Module 9	Ile	aminoacids	0.925534	7.34829e-25
Module 9	Val	aminoacids	0.918247	8.69223e-24
Module 9	Leu	aminoacids	0.906381	3.0843e-22
Module 9	Phe	aminoacids	0.867248	2.69666e-18
Module 9	Asn	aminoacids	0.715092	4.12747e-10
Module 9	Orn	aminoacids	0.69486	2.01819e-09
Module 9	Ala	aminoacids	0.677202	7.28053e-09
Module 10	alpha-AAA	biogenic amines	0.819183	6.81414e-15
Module 10	Spermidine	biogenic amines	0.817049	9.1325e-15
Module 10	Gly	aminoacids	0.805597	4.13098e-14
Module 10	Serotonin	biogenic amines	0.796539	1.27219e-13
Module 10	Spermine	biogenic amines	0.778893	1.5691e-12
Module 10	Putrescine	biogenic amines	0.662244	2.01926e-08
Module 11	lysoPC a C16:0	glycerophospholipids	0.964225	2.14355e-33
Module 11	Total LysoPC		0.951849	6.44618e-30
Module 11	lysoPC a C17:0	glycerophospholipids	0.861443	8.08332e-18
Module 11	lysoPC a C18:0	glycerophospholipids	0.835321	6.52144e-16
Module 11	lysoPC a C14:0	glycerophospholipids	0.639943	8.34153e-08
